# Supplementary material for: AI-driven rational design of promiscuous and selective plastic-binding peptides
Source: Chem Sci. 2025 Oct 1;16(44):20823–32. doi: 10.1039/d5sc04903b (PMC12486148; doi:10.1039/d5sc04903b)
Supplement: SC-016-D5SC04903B-s001 [file SC-016-D5SC04903B-s001.xlsx]

## Sheet: Overview
Sheet name	Description	Associated Figure(s) and Table(s)
PP-Selective Peptides	Top 1000-scoring peptide designs when optimizing score difference between PP and PET	Fig. 3A
Promiscuous Peptides	Top 1000-scoring peptide designs when optimizing average score over PE, PP, PET, PVC, and nylon	Fig. 2A
Single-Plastic Peptides	Top 100-scoring peptides designed for each individual plastic	Fig. 2D, Fig. 3B,
Amino Acid Frequencies	Amino acid composition of different peptides	Fig. 2D, Fig. 3B, 3C
Equilibrium MD	Minimum ∆G (kcal/mol) out of all simulations for each peptide:plastic pair	Fig. 2B, 2C, Table 3, Fig. 3D
MD Energy Components	Energy components for all simulations of each peptide:plastic pair	Fig. 2E

## Sheet: PP-Selective Peptides
LSTM-SA Model Peptides				PepBD Peptides
Sequence	PET_Score	PP_Score	PP - PET	Sequence	PET_Score	PP_Score	PP - PET
WAKFFVSKWWEF	-4.71591	-44.4871	-39.7712	FWWESINDHRIF	-12.8804	-45.8024	-32.922
WAKFFVSKWWSF	-4.96147	-44.09	-39.1285	WDKFFSDNWWSF	-10.6679	-43.2853	-32.6175
WSKFFVAKWWSF	-5.6175	-44.6936	-39.0761	FWWDHISEHRIF	-14.1147	-46.5053	-32.3906
WAKFFVSKWWGF	-4.91193	-43.9457	-39.0338	FWWGHINAHRIF	-13.3195	-45.6443	-32.3248
WSKFFVSKWWSF	-5.47631	-44.4144	-38.9381	FWWAHITEHRMF	-13.5215	-45.6695	-32.148
WDVFFVSKWWSF	-4.70871	-43.613	-38.9043	IKWNTRMWELIH	-10.3196	-41.7167	-31.3971
WAKFFVDKWWIF	-5.67052	-44.549	-38.8785	FWWLDINAHRQF	-13.4215	-44.544	-31.1225
WAKFFVDKWWVF	-5.39744	-44.2594	-38.862	WDKFFNDNWWSF	-12.0556	-43.1376	-31.082
WAKFFVSKWWVF	-5.47658	-44.3218	-38.8452	WDRFFHTTWWRF	-14.6105	-45.553	-30.9425
WDKFFVSKWWSF	-5.57775	-44.3567	-38.779	WQHHQWWVMFEG	-1.15945	-31.6968	-30.5374
WAKFFVSKWWDF	-5.11476	-43.8063	-38.6915	FTRGQFSWIRMF	-7.78154	-38.2211	-30.4396
NDLMFRRGLIFW	7.58989	-30.9594	-38.5493	WHKFFNGKWWNF	-14.0299	-44.4688	-30.4388
WAKFFVDKWWEF	-5.81175	-44.3598	-38.5481	WNKFFSDNWWSF	-12.968	-43.1768	-30.2089
WTVFFVSKWWSF	-4.62628	-43.0989	-38.4726	FWWEHITLHRDF	-15.3463	-45.4724	-30.1262
WSVFFVSKWWSF	-4.44793	-42.9191	-38.4712	WARFFSNSWWRF	-14.1836	-44.2983	-30.1148
WAKFFVSKWWIF	-6.08566	-44.5514	-38.4658	WSSIWKDNFWIK	-9.61349	-39.6983	-30.0848
FWWQHIGTNRIF	-6.76582	-45.2053	-38.4394	QYWNGRMWKVIH	-11.086	-41.1265	-30.0404
WSKFFVSKWWDF	-5.6682	-44.0726	-38.4044	WNAWFDSHHRSF	-10.3543	-40.3353	-29.981
FWWQHIGTNRQF	-6.03066	-44.3802	-38.3496	FWWQTIADHRIF	-16.1712	-46.1431	-29.9719
WAKFFVSKWWKF	-6.22833	-44.5711	-38.3428	FWWNTIGAHRIF	-15.7952	-45.7597	-29.9645
WAKFFVTKWWEF	-6.156	-44.498	-38.342	FWWQHIADHRVF	-15.3108	-45.1122	-29.8014
WAKFFVTKWWGF	-5.63745	-43.9663	-38.3288	FWWAHITEHRQF	-15.7398	-45.5321	-29.7922
NSLMFRRGLIFW	7.27708	-31.0422	-38.3193	NTSWWWHMHVMR	-15.1278	-44.8904	-29.7627
WAKFFVSKWWHF	-5.6027	-43.8996	-38.2969	FWWQAIGNHRIF	-16.186	-45.9067	-29.7207
WAKFFVSKWWAF	-6.11483	-44.3972	-38.2823	FWWDHIHEHRIF	-16.7486	-46.4018	-29.6532
WAKFFVSKWWTF	-5.44418	-43.7032	-38.259	FWWTHIKDHRIF	-16.4084	-46.0032	-29.5948
FWWQQIGGNRQF	-4.83928	-43.0217	-38.1825	FDRTQFSWIRMF	-8.30349	-37.8921	-29.5886
WDKFFVSKWWEF	-6.59994	-44.7822	-38.1823	WEFSRHEWQHHQ	4.47396	-25.0095	-29.4835
FWWQHIGTNRQY	-4.23146	-42.3974	-38.1659	WDRFFHNSWWRF	-15.3027	-44.7125	-29.4098
WNVFFVSKWWSF	-5.13598	-43.2654	-38.1294	FWWQLISKHRQF	-15.9717	-45.3022	-29.3305
WSKFFVSKWWGF	-6.01454	-44.1385	-38.124	WNTWWMNAHRIF	-14.0748	-43.1823	-29.1075
WAKFFVTKWWSF	-6.12613	-44.2425	-38.1163	WKKFFSASWWHF	-13.6796	-42.7751	-29.0954
WAKFFVSKWWNF	-6.14445	-44.2325	-38.0881	WWSESIAGWRTL	-6.19398	-35.2707	-29.0767
SNMMFRRGLIHW	6.06655	-31.9747	-38.0412	WDKFFNDNWWNF	-14.2206	-43.2946	-29.074
FWWAGIQGNRIF	-6.3649	-44.3541	-37.9892	FERHFTLHWWNW	-16.3733	-45.4432	-29.0699
WAVFFVSKWWSF	-5.41546	-43.3786	-37.9632	FWWSHIHEHRDF	-15.7684	-44.8327	-29.0643
WAKFFVSKWWLF	-6.75129	-44.7105	-37.9592	IYWQHRMWAHIR	-14.3057	-43.364	-29.0583
FWWQEIGTNRIF	-6.16706	-44.0954	-37.9284	FWWASIGTHRDF	-14.9837	-44.0218	-29.0381
WAKFFVSLWWSF	-6.0979	-44.0154	-37.9175	FWWSGIQEHRIF	-16.8713	-45.8631	-28.9918
WDKFFVSKWWTF	-6.06792	-43.9741	-37.9062	QYWTTRMWKVIH	-12.1507	-41.1072	-28.9565
DNLMFRRGLIFW	6.88692	-31.0135	-37.9004	FWWNDIQLHRQF	-16.1292	-45.0539	-28.9247
DSLMFRRGLIFW	6.50234	-31.3938	-37.8961	WDQWFTMSHRQF	-13.273	-42.0921	-28.8191
DSNMFRRGLIFW	7.14416	-30.7502	-37.8943	FWWNSIGEHRIF	-16.9521	-45.7201	-28.7681
WAKFFVSLWWAF	-6.23979	-44.1206	-37.8808	FDRTHFSWIRMF	-9.51608	-38.1998	-28.6838
WAKFFVTKWWLF	-7.22161	-45.0837	-37.8621	FWWAQIHDHRIF	-17.5876	-46.2482	-28.6606
FWWGGIQGNRIF	-6.30318	-44.1645	-37.8614	WKRFFANHWWNF	-17.2919	-45.9116	-28.6197
FWWQQIGTNRQF	-6.07212	-43.9274	-37.8553	WNHWWGVMHRDF	-12.8517	-41.4453	-28.5936
FWWQQIGGNRSF	-3.40759	-41.2299	-37.8224	HEWNRIWTGFMW	-15.1647	-43.6815	-28.5168
WDKFFVSKWWDF	-6.07848	-43.8988	-37.8203	WHKFFTASWWRF	-16.2227	-44.7368	-28.5141
FWWQQIGTNRSF	-4.41743	-42.2372	-37.8197	WHKFFTASWWGF	-14.9936	-43.4636	-28.47
WTEFFVSKWWSF	-5.84871	-43.6671	-37.8183	FWWQDIRNHRIF	-17.6853	-46.0956	-28.4103
FWWAGIQGNRIY	-4.97363	-42.7773	-37.8037	FWWQTIGRHRQF	-16.8783	-45.2672	-28.3888
SNLMFRRGLIFW	7.52759	-30.2747	-37.8023	WTRFFHKHWWAF	-18.1179	-46.503	-28.3851
FWWGGIQGNRIY	-4.70276	-42.5011	-37.7984	FWWNSIKHHRLF	-16.9212	-45.2343	-28.3131
FWWGLIQGNRIF	-5.91954	-43.7117	-37.7922	WTHWWTVAHRVF	-14.9767	-43.2526	-28.2759
FWWQHIGTNRSY	-3.31584	-41.0812	-37.7653	FQQWWLGAHRHW	-14.0549	-42.3291	-28.2742
WDKFFVSKWWGF	-6.37064	-44.1254	-37.7547	WNDWWKTMHRVY	-13.74	-42.0084	-28.2684
FWWQTIGTNRSF	-4.2466	-41.9916	-37.745	HKWNTRMWELIH	-13.1727	-41.4273	-28.2546
FWWQHIGTNRSF	-5.03741	-42.7779	-37.7404	WKKFFTQAWWSF	-15.0351	-43.2744	-28.2393
TAFMFRRGLIFW	5.75711	-31.973	-37.7301	WNDWWATMHRVY	-13.7434	-41.9768	-28.2335
ATWGRIWAKWMF	-5.84754	-43.5736	-37.726	FWWDLISGHRQF	-16.5912	-44.8019	-28.2107
WDKFFVDKWWEF	-6.82534	-44.541	-37.7156	FWWDNIHKHRIF	-18.1963	-46.4047	-28.2084
NALMFRRGLIFW	7.41597	-30.2859	-37.7019	FWWQHIDLHRQF	-17.346	-45.5512	-28.2052
NSLMFRRTLIFW	7.61156	-30.0829	-37.6944	QYWQGRMWKVIH	-12.9803	-41.1768	-28.1965
FWWQHIGGNRQF	-5.68092	-43.3701	-37.6892	FWWHQIGLHRNF	-15.3586	-43.5183	-28.1598
NLNMFRRGLIFW	7.60868	-30.0772	-37.6858	WTQWFTMSHRQF	-13.6993	-41.8458	-28.1465
FWWGYIQTDRIF	-6.32585	-43.9972	-37.6713	FWWQHISNHRIF	-18.1276	-46.2595	-28.1319
IEWERIWTKFKF	-3.41548	-41.086	-37.6705	FWWHQIDLHRQF	-16.9963	-45.096	-28.0997
FWWGLIQGNRIY	-4.70525	-42.3571	-37.6518	WNAWWEMLHRQF	-16.0817	-44.1628	-28.0811
FWWQTIGTNRIF	-6.66551	-44.3145	-37.649	FNRDSFSWIRMF	-10.0831	-38.0946	-28.0114
FWWQQIGTNRIF	-6.98252	-44.6124	-37.6298	WSRFFQNHWWHF	-17.1142	-45.077	-27.9628
STFMFRRTLIFW	6.25772	-31.3706	-37.6284	WMSWYTTTHRSF	-12.0011	-39.9329	-27.9318
FWWGTIQGNRIF	-6.00965	-43.6339	-37.6243	WSNWWKIEHRQF	-15.7338	-43.6373	-27.9034
DSMMFRRGLIHW	5.25794	-32.3569	-37.6148	WWSESINGWRTL	-5.64573	-33.4962	-27.8505
FWWQEIGTNRSY	-2.7313	-40.3461	-37.6148	HKWNRIWAQFMW	-14.3707	-42.1823	-27.8116
NSTMFRRGLIFW	6.71847	-30.8767	-37.5951	WKKFFNTQWWSF	-15.6027	-43.3725	-27.7699
IEWERIWTKFFR	-3.39485	-40.9887	-37.5939	FWWDNISKHRIF	-18.2264	-45.9927	-27.7663
ATWTRIWAKWMF	-4.9834	-42.5736	-37.5902	WSWHEMMGWRNH	-19.7332	-47.4256	-27.6924
TSLMFRRGLIFW	6.78749	-30.7963	-37.5838	QYWTGRMWKVIH	-13.3951	-41.0483	-27.6532
DALMFRRGLIFW	6.74208	-30.8328	-37.5748	FTRAQFSWIRMF	-10.605	-38.2439	-27.6389
TASMFRRGLIFW	7.22781	-30.3464	-37.5742	FWWTKIEYHRQF	-17.2095	-44.8427	-27.6332
WDKFFVGKWWEF	-7.35267	-44.919	-37.5663	WGKFFKSSWWHF	-14.7248	-42.3504	-27.6256
SSLMFRRGLIFW	6.98465	-30.5747	-37.5593	WNRFFHKHWWAF	-18.8662	-46.4807	-27.6146
FWWQTIGTNRSY	-2.72194	-40.2646	-37.5426	WKKFFSTAWWSF	-15.4742	-43.0876	-27.6135
NTSMFRRGLIFW	7.08818	-30.4398	-37.528	FWWHQIGDHRQF	-17.2325	-44.8394	-27.6069
FWWQQIGGNRNF	-3.74979	-41.2718	-37.522	WEFSRHEWQHQH	3.17896	-24.3923	-27.5713
STWGRIWAVWLR	-3.68538	-41.1939	-37.5085	WGAWFDSHHRSF	-12.8092	-40.3719	-27.5626
WGKFFVSKWWSF	-6.86553	-44.37	-37.5045	WDHHKMIAWRSW	-18.5049	-46.0479	-27.543
TNKMFRRGLIFW	5.93584	-31.5665	-37.5023	WDRFFSDHWWNF	-18.5894	-46.1231	-27.5336
DTLMFRRGLIFW	5.98679	-31.5101	-37.4969	GASMWGRQWVNK	-4.64159	-32.1717	-27.5301
FWWQTIGTNRQF	-6.29754	-43.7795	-37.4819	FWWHHIKAHRIF	-18.4719	-45.9854	-27.5135
TNLMFRRGLIFW	6.89307	-30.5857	-37.4788	WNHWWGVTHRDF	-13.9401	-41.4466	-27.5065
FWWGYIQTDRIY	-4.57243	-42.0499	-37.4775	FWWNHIEEHRIF	-18.7596	-46.2551	-27.4955
TSNMFRRGLIFW	7.23076	-30.2377	-37.4684	EMWQHRMWAHIR	-15.8033	-43.2803	-27.477
FWWQHIVGNRIF	-6.90246	-44.3697	-37.4672	WDYWWQELHRQF	-15.4713	-42.9292	-27.4579
FWWQLIGTNRSF	-4.36912	-41.8268	-37.4577	FDRFFQTHWWRW	-18.5563	-45.9991	-27.4428
DSNMFRRGLIHW	6.76071	-30.6864	-37.4471	WMQFYTNSHRDY	-10.4264	-37.8307	-27.4043
FWWQQIGTNRSY	-3.23111	-40.6755	-37.4444	FWWTAIDHHRIF	-18.8395	-46.2437	-27.4042
WAKFFVSSWWSF	-5.10798	-42.5514	-37.4435	DAGITRQGHFLM	-4.17486	-31.5566	-27.3817
DTNMFRRGLIFW	6.41655	-31.0237	-37.4402	FWWHHIKGHRIF	-18.9961	-46.3563	-27.3603
FWWQQIGNNRSF	-3.73997	-41.1687	-37.4287	FWWQYIGHHRDF	-17.519	-44.8351	-27.3161
TADMFRRGLIFW	6.699	-30.7293	-37.4283	WEKFFTQNWWGF	-16.4289	-43.74	-27.3111
NSSMFRRGLIFW	6.81627	-30.6046	-37.4208	HMWARIWTDHMW	-16.8374	-44.1331	-27.2957
ATWTRIWATWMF	-5.99533	-43.4161	-37.4208	WAHWWGMLHRQF	-17.1551	-44.4219	-27.2667
TSTMFRRGLIFW	6.95516	-30.4617	-37.4168	WWWSHIGNHRVF	-16.6128	-43.8766	-27.2639
STWTRIWTLFLR	-1.27327	-38.69	-37.4167	HKWTRIWATFMW	-16.1864	-43.431	-27.2446
FWWQEIGGNRIF	-6.27068	-43.6845	-37.4138	HIWDRIWTDHMW	-16.863	-44.0997	-27.2367
WARFFVDKWWVF	-6.80667	-44.2168	-37.4101	FWWNTIKEHRIF	-19.0114	-46.2071	-27.1957
EEWERIWTKFRF	-3.39903	-40.8018	-37.4028	FWWQDIQHHRIF	-19.2803	-46.4677	-27.1875
WTKFFVAKWWSF	-7.10103	-44.502	-37.401	WHKFFATSWWRF	-17.4475	-44.6311	-27.1836
FWWQLIGTNRSY	-3.15687	-40.5551	-37.3982	FWWKQINMHRQF	-17.225	-44.3984	-27.1734
FWWQHIGTNRNF	-5.59145	-42.9722	-37.3808	WSQIWKHAFWRH	-13.9456	-41.1157	-27.1701
SNMMFRRGLIFW	5.63733	-31.7404	-37.3777	FWWNHIAKHRIF	-19.1811	-46.3458	-27.1647
FWWQGIQGNRIF	-7.33774	-44.7115	-37.3738	WQKFFTTAWWSF	-16.462	-43.6126	-27.1506
TAKMFRRGLIFW	5.22694	-32.1416	-37.3686	WEKFFSQNWWGF	-15.9433	-43.0892	-27.1459
STWERIWTKFLR	-2.52896	-39.8907	-37.3617	FHRDSFQWIRMF	-11.1128	-38.2437	-27.1309
DSTMFRRGLIFW	6.63496	-30.7253	-37.3603	HIWTRIWTNHMW	-17.1268	-44.2406	-27.1138
FWWQLIGTNRIF	-7.26443	-44.6246	-37.3601	FTRQTFTWIRMF	-10.9757	-38.0775	-27.1018
WDVFFVSKWWDF	-5.82522	-43.1829	-37.3577	FWWQAISEHRIF	-19.4237	-46.5222	-27.0985
WAKFFVAKWWDF	-6.83305	-44.1759	-37.3429	WHKFFGTHWWNF	-18.9666	-46.0572	-27.0907
DNMMFRRGLIHW	5.26583	-32.0681	-37.3339	FWWHKIAHHRIF	-18.7726	-45.8495	-27.0769
FWWQEIGTNRSF	-4.27587	-41.6058	-37.33	WAWHTRQWHRIF	-12.6651	-39.7386	-27.0735
NTLMFRRGLIFW	6.75623	-30.5712	-37.3275	WTRFFTHKWWNF	-16.9008	-43.921	-27.0202
FWWQEIGDNRIF	-5.99487	-43.3219	-37.3271	HIWHRIWLGSMR	-14.3398	-41.3461	-27.0064
WSEFFVSKWWSF	-6.14359	-43.4682	-37.3246	FWWNGIQAHRIF	-19.2921	-46.2562	-26.964
FWWGGIQMDRIY	-5.34171	-42.6649	-37.3232	FWWHEINHHRIF	-18.2285	-45.18	-26.9514
TDTMFRRGLIFW	6.59178	-30.7294	-37.3212	FWWGDIQHHRLF	-18.2086	-45.1499	-26.9413
STWARIWATFMR	-4.68823	-42.009	-37.3208	FWWEHIHLHRDF	-18.0713	-45.0006	-26.9294
WAKFFVTKWWTF	-6.5539	-43.8712	-37.3173	FWWNTIGNHRLF	-17.3412	-44.2658	-26.9246
ATWARIWAKWMF	-6.82838	-44.1398	-37.3114	FWWHHISAHRIF	-19.1921	-46.1116	-26.9195
WAKFFVAKWWEF	-7.41582	-44.7213	-37.3055	WMNFYTNSHRDL	-9.99658	-36.8978	-26.9012
FWWQEIGTNRQF	-5.95627	-43.2573	-37.301	FARTQFSWIRMF	-11.1912	-38.0894	-26.8983
TDLMFRRGLIFW	6.18265	-31.1151	-37.2978	WSHVKMIQWRSW	-17.9508	-44.8444	-26.8937
FWWQHIGNNRIF	-7.28497	-44.5804	-37.2955	FWWESINHHRIF	-18.9464	-45.8093	-26.8629
FWWQQIGTNRGF	-5.25215	-42.5273	-37.2752	FWWHTINVHRDF	-17.1922	-44.0476	-26.8554
TSSMFRRGLIFW	7.0663	-30.2051	-37.2714	WNEWKWTAHRLY	-11.1376	-37.9869	-26.8493
FWWQHIGTNRDY	-4.47982	-41.7419	-37.2621	WSRFFHAHWWRF	-19.8464	-46.6608	-26.8144
WAKFFVSTWWSF	-5.79366	-43.0544	-37.2608	FWWTQIIKHRDF	-17.7089	-44.521	-26.812
WNEFFVSKWWSF	-6.20366	-43.4621	-37.2585	WQWHEMMTWRSH	-20.9613	-47.7635	-26.8022
FWWQHIGTNRIY	-6.25883	-43.5134	-37.2546	TGTWWWHMHNMM	-14.8421	-41.6371	-26.795
DNMMFRRGLIFW	5.22832	-32.0216	-37.25	TQTWWWHMHEMM	-14.5085	-41.2439	-26.7354
NNLMFRRGLIFW	7.31622	-29.9253	-37.2415	WNWHEMMNWRAL	-21.156	-47.8851	-26.7291
FWWQDIGTNRSF	-4.56525	-41.8063	-37.2411	FWWDNISAHRIF	-19.3184	-46.0415	-26.7231
TNMMFRRGLIHW	5.14034	-32.0974	-37.2378	WWWQQINSHRVF	-17.2717	-43.9888	-26.7171
WAKFFVAKWWSF	-7.14225	-44.3798	-37.2376	WARFFHKHWWNF	-20.1392	-46.8553	-26.7162
STNMFRRGLIFW	6.85439	-30.3822	-37.2366	WARFFHGHWWHF	-19.1585	-45.8746	-26.7161
FWWQHIGANRQF	-6.76116	-43.9895	-37.2283	WTQWWTVAHRVF	-16.4909	-43.2056	-26.7148
TTWGRIWAKWMF	-6.58942	-43.814	-37.2246	WARFFGTQWWTF	-16.9885	-43.7008	-26.7123
STSMFRRGLIFW	7.03742	-30.1867	-37.2241	WKEFFSKSWWTF	-14.0397	-40.7492	-26.7095
STWARIWTLFLR	-2.29463	-39.512	-37.2174	WSHHKMMAWRSW	-19.2963	-46.0026	-26.7063
FWWQEIGTNRIY	-5.52217	-42.7266	-37.2045	HEWQRIWTTKMW	-16.6031	-43.2937	-26.6906
AEWERIWKKFMF	-4.39896	-41.5964	-37.1975	WNRFFHKHWWNF	-20.0298	-46.7141	-26.6843
SANMFRRGLIFW	6.85904	-30.3339	-37.193	IYWNHRMWAHIR	-16.522	-43.1875	-26.6656
NDTMFRRGLIFW	6.58336	-30.597	-37.1803	WQSIWKDNFWIK	-12.6261	-39.2591	-26.6329
STWARIWNTFLR	-1.47436	-38.6546	-37.1802	LDDFISSAHRWR	-5.10002	-31.7272	-26.6272
TAFMFRRTLIFW	4.75664	-32.4228	-37.1794	WSRFFHNHWWAF	-19.1851	-45.8065	-26.6213
TTSMFRRGLIFW	6.7966	-30.3812	-37.1778	FNRTTFTWIRMF	-11.4964	-38.1085	-26.6121
ATWDRIWAKWMF	-6.40633	-43.582	-37.1757	HKWNRIWTGFMW	-16.8191	-43.4294	-26.6103
TSAMFRRGLIFW	6.58437	-30.5869	-37.1713	FWWAFITDHRHF	-17.5038	-44.1104	-26.6067
FWWQSIGTNRSF	-4.35158	-41.5212	-37.1697	WTRFFANQWWTF	-16.5143	-43.1097	-26.5954
AEWERIWTKFMF	-5.59965	-42.7553	-37.1556	WSRFFHKHWWNF	-20.1668	-46.7463	-26.5795
FWWGTIQGNRIY	-4.73557	-41.8821	-37.1465	DIGKTRQAHFLM	-4.72584	-31.3014	-26.5756
DSMMFRRKLISW	8.15635	-28.9816	-37.1379	WARFFSGHWWHF	-19.0348	-45.5895	-26.5546
TTFMFRRTLIFW	5.67462	-31.4553	-37.1299	WAKFFSHAWWNF	-16.3377	-42.8753	-26.5376
ATWGRIWAVWLR	-4.08868	-41.2168	-37.1281	WDHHKKLNWIEW	-17.2649	-43.7931	-26.5282
SEWERIWTKFMF	-5.42555	-42.5518	-37.1263	FWWNGIQHHRQF	-18.8617	-45.3411	-26.4794
TNMMFRRGLIFW	5.26457	-31.8611	-37.1257	SALQNIWIRSWW	9.56231	-16.9101	-26.4724
FWWGLIQGTRIY	-5.05537	-42.1787	-37.1233	WNKFFHHAWWAF	-16.8134	-43.2824	-26.469
NTNMFRRGLIFW	6.70549	-30.4164	-37.1219	HMWQRIWTGHMW	-17.2962	-43.7557	-26.4595
DAWGRIWAVWLR	-4.59387	-41.7045	-37.1106	FWWVHIAKHRHF	-17.7858	-44.2436	-26.4578
STSMFRRGLIHW	6.35236	-30.7508	-37.1032	HKWERIWTNFMW	-17.7756	-44.2204	-26.4448
SASMFRRGLIFW	6.72791	-30.3712	-37.0991	HMWARIWTGHMW	-17.56	-44.0016	-26.4416
IEWERIWTKFMF	-6.65172	-43.7485	-37.0968	FQQWWIGAHRHW	-15.2844	-41.6945	-26.4101
EEWERIWTKFRW	-4.88741	-41.982	-37.0945	WDHHKMIAWRTW	-19.7455	-46.1023	-26.3569
TTWTRIWTLFLR	-2.42591	-39.5122	-37.0863	FWWSQIIKHRTF	-17.5173	-43.8317	-26.3144
FWWAGIQMDRIY	-6.061	-43.1472	-37.0862	WERFFGTHWWNF	-19.5492	-45.8437	-26.2945
SKNMFRRGLIFW	5.95831	-31.1265	-37.0849	SAHWWWHMHVMR	-19.5724	-45.8658	-26.2934
TAVMFRRGLIFW	5.97856	-31.103	-37.0816	WDKHRMISWIQH	-14.3785	-40.5774	-26.1989
TDSMFRRGLIFW	6.71445	-30.3653	-37.0797	WKEHFTNNWWAL	-12.8351	-39.0154	-26.1803
DTFMFRRGLIFW	5.70721	-31.3716	-37.0789	FWWTKIMNHRQF	-17.6333	-43.8101	-26.1768
TNSMFRRGLIFW	6.84646	-30.2322	-37.0787	WKLHFTANWWAK	-11.4843	-37.6599	-26.1756
TSKMFRRGLIFW	5.34356	-31.732	-37.0755	WRWNERMWHLIH	-16.133	-42.3063	-26.1733
FWWQQIGTNRNF	-5.19002	-42.2646	-37.0746	WDRFFSSHWWNF	-20.0458	-46.2023	-26.1565
IEWERIWTKFFF	-4.43402	-41.5052	-37.0712	QTHWWWHMHNMM	-15.7401	-41.8813	-26.1412
TTWARIWATFLR	-3.0501	-40.1173	-37.0672	WEWYNFHHKLWH	-13.0078	-39.1362	-26.1284
TSLMFRRTLIFW	7.71825	-29.3287	-37.047	WSQWFTMSHRQF	-15.844	-41.9534	-26.1094
ATWARIWATWMH	-5.28505	-42.323	-37.0379	FWWQDISEHRIF	-20.3477	-46.4552	-26.1075
ARDARIWTEWMF	-6.74106	-43.7786	-37.0375	WNKFFKSQWWHF	-17.5588	-43.6627	-26.104
WAKFFVSHWWIF	-8.96964	-46.0005	-37.0309	FWWAHIAKHRHF	-18.3944	-44.48	-26.0856
FWWQHIGTNRDF	-6.2482	-43.2786	-37.0304	SYGNWARGLNHF	10.2608	-15.8239	-26.0847
FWWGTIQGDRIY	-4.76263	-41.7689	-37.0062	WMQFYTNSHRDK	-10.3267	-36.3823	-26.0556
TANMFRRGLIFW	6.7691	-30.2278	-36.9969	FWWYKIDHHRQF	-18.8969	-44.9427	-26.0458
FWWQTIGTNRGF	-5.34168	-42.3159	-36.9742	FWWEDIQKHRQF	-18.6134	-44.6527	-26.0393
IEWERIWTKFRF	-5.41295	-42.3824	-36.9694	WAHHKKLNWIFW	-17.9247	-43.9553	-26.0306
FWWQQIGGNRIF	-6.70158	-43.67	-36.9684	HIWHRIWQTAMR	-16.5707	-42.5832	-26.0125
FWWESIGTNRIF	-6.96791	-43.9339	-36.966	FERTSFTWIRMF	-12.0423	-38.0519	-26.0096
DTWARIWATFLR	-3.44725	-40.4128	-36.9656	WTNFFKGLHRMF	-14.2384	-40.2445	-26.0061
NSAMFRRGLIFW	5.91436	-31.049	-36.9633	WKYRIQHNELNF	-13.4545	-39.4526	-25.9981
SSNMFRRGLIFW	6.8446	-30.0985	-36.9431	WEQHFDNSWWNF	-13.9567	-39.9505	-25.9938
FWWGSIQGNRIF	-6.73702	-43.6735	-36.9365	SSDKSRWFYDLM	-6.56766	-32.5597	-25.9921
FWWQTIGTNRNF	-5.06665	-41.9999	-36.9333	KFDFQRHMHDMW	-8.40184	-34.3862	-25.9844
TATMFRRGLIFW	6.4307	-30.5015	-36.9322	WRKFFNGNWWNF	-17.2543	-43.2234	-25.9692
STWGRIWTKFLR	-1.88574	-38.8146	-36.9289	HRWIRIWSSGMW	-16.9283	-42.8959	-25.9676
FWWGIIQMDRIY	-5.15962	-42.0881	-36.9285	KYHWWWHMHNMR	-18.3273	-44.2829	-25.9556
TTSMFRRGLIHW	5.92413	-31.0029	-36.9271	FWWNNITFHRIH	-17.5805	-43.5228	-25.9424
STLMFRRGLIFW	6.45464	-30.4613	-36.916	WFWHEMHTWRNR	-21.7281	-47.6602	-25.932
EEWERIWTKFKF	-1.6279	-38.5438	-36.9159	FWWEAIQHHRIH	-17.7668	-43.6958	-25.929
DANMFRRGLIFW	6.31841	-30.5934	-36.9118	FTRHQFSWIRMF	-12.0822	-38.0108	-25.9286
NSNMFRRGLIFW	6.54221	-30.3667	-36.9089	QYWQGRMWKQIH	-15.5565	-41.4723	-25.9158
WVVFFVSKWWSF	-6.11491	-43.0229	-36.908	WQQWWMKFHRQF	-18.6952	-44.6104	-25.9152
TNTMFRRGLIFW	6.40727	-30.4985	-36.9058	FWWQFIDHHRQF	-19.775	-45.6785	-25.9035
DDLMFRRGLIFW	5.44863	-31.4548	-36.9034	FWWQAIIRHRQF	-20.2173	-46.1174	-25.9001
FWWTQIGTNRSY	-3.31297	-40.2155	-36.9026	WNVWWAMSHRQY	-16.7427	-42.6355	-25.8929
SNLMFRRTLIFW	6.99784	-29.9033	-36.9011	WSNWWKILHRQF	-17.5742	-43.4559	-25.8817
ATWARIWATFMR	-5.29629	-42.1971	-36.9008	FWWHEIGDHRHF	-18.1223	-43.9989	-25.8767
FWWQQIGGNRGF	-4.76992	-41.6701	-36.9002	WENWHAMKHQNW	-11.8569	-37.7333	-25.8765
WAKFFVSHWWSF	-7.9084	-44.8063	-36.8979	FGRQSFTWIRMF	-12.155	-38.0266	-25.8716
FWWSHIGTNRIF	-7.33161	-44.2261	-36.8945	FWWTHIKHHRQF	-19.6533	-45.5236	-25.8703
WAKFFVTKWWKF	-7.51616	-44.4016	-36.8855	FWWRYIHTHRDF	-18.9584	-44.827	-25.8686
ATWERIWAKWMF	-7.61485	-44.4934	-36.8786	FWWTYIHEHRDF	-19.195	-45.0584	-25.8634
SAKMFRRGLIFW	5.02939	-31.8477	-36.8771	EFVINHSVWYET	16.3058	-9.54059	-25.8464
FWWGGIQMERIF	-7.5045	-44.3812	-36.8767	FWWSVIQHHRIH	-17.0181	-42.8642	-25.8461
FWWGAIQMDRIY	-5.75357	-42.6301	-36.8765	NWWATRMWELIH	-15.5673	-41.4109	-25.8436
DADMFRRGLIFW	6.1222	-30.751	-36.8732	NWWSTRMWEEIF	-14.1935	-40.0353	-25.8418
FWWGAIQMERIY	-5.94486	-42.8153	-36.8704	VKWTQRMWGLIH	-15.3427	-41.1784	-25.8358
NNSMFRRGLIFW	6.55627	-30.3093	-36.8655	WKEHFAENWWTF	-15.5673	-41.388	-25.8207
FWWGTIQGDRIF	-6.74869	-43.6106	-36.8619	WGDWWNNHHRFY	-15.4133	-41.2312	-25.8178
DNTMFRRGLIFW	6.44461	-30.4143	-36.8589	FWWHEINDHRHF	-18.0443	-43.8611	-25.8168
FWWAGIQGNRQF	-6.32726	-43.1812	-36.8539	FWWGNITFHRIH	-17.6561	-43.4603	-25.8042
FWWQDIGTNRIF	-7.22726	-44.0797	-36.8525	IYWQHRMWGHIR	-17.1018	-42.8893	-25.7875
NTSMFRRGLIHW	5.91641	-30.9338	-36.8502	WSHHKMMSWRAW	-20.7198	-46.5063	-25.7864
ETNMFRRGLIFW	5.47437	-31.3756	-36.85	FDRHTFSWIRMF	-12.3256	-38.0931	-25.7675
FWWQTIGDNRQF	-5.85974	-42.7005	-36.8407	WAHHKKLNWIDW	-18.3772	-44.1378	-25.7606
WAKFFVSVWWSF	-6.30966	-43.1471	-36.8374	WDRFFHAHWWHF	-19.9814	-45.7397	-25.7583
STWARIWTGFLR	-3.74714	-40.5839	-36.8368	WGAWFVKSHRSF	-14.4381	-40.1944	-25.7563
SDLMFRRGLIFW	6.06717	-30.7612	-36.8283	FHRDSFSWIRMF	-12.6388	-38.3939	-25.7551
FWWQSIGTNRIF	-7.36951	-44.1959	-36.8264	FWWHQIHGHRHF	-18.8034	-44.548	-25.7446
TKSMRFRALIFW	4.63655	-32.1793	-36.8158	FWWHSIGHHRLF	-19.0101	-44.751	-25.7409
STTMFRRGLIFW	6.41061	-30.3991	-36.8097	TQTWWWHMHTMM	-15.4824	-41.2224	-25.7401
FWWGGIQMERIY	-5.68757	-42.4969	-36.8094	FWWQDIQNHRIF	-20.6256	-46.3598	-25.7343
WAKFFVDKWWNF	-7.33505	-44.1422	-36.8071	WAQWWKETHRIF	-17.4133	-43.1458	-25.7325
TNKMFRRTLIFW	6.01629	-30.7797	-36.796	FWWAYISEHRQF	-19.4359	-45.1637	-25.7278
DLNMFRRGLIFW	6.51296	-30.2803	-36.7932	WHKFFTKSWWTF	-17.4474	-43.1645	-25.7171
TNSMFRRGLIHW	6.14189	-30.6513	-36.7932	WTQWWQMIHRTF	-17.3772	-43.0914	-25.7142
FWWGTIQTDRIF	-7.2498	-44.042	-36.7922	FWWSEINHHRIH	-17.6832	-43.3738	-25.6906
TTWARIWNTFLR	-3.0142	-39.8061	-36.7919	FWWKSITHHREF	-19.3564	-45.0425	-25.6861
DTWARIWAVFLR	-3.46796	-40.2576	-36.7896	WWEFQHTNWRIY	-18.415	-44.1001	-25.6851
SDTMFRRGLIFW	6.40567	-30.3838	-36.7895	FDRHSFSWIRMF	-12.518	-38.1782	-25.6602
FWWQVINSGRQF	-6.91135	-43.6996	-36.7883	YAQWQWHMHVMR	-12.2756	-37.9311	-25.6555
TNNMFRRGLIFW	6.49001	-30.2913	-36.7813	FWWLDIQAHRQF	-19.0272	-44.6812	-25.654
SKTMFRRGLIFW	5.41796	-31.362	-36.7799	FNRQSFQWIRMF	-12.3796	-38.0283	-25.6486
DSTMFRRGLIHW	6.06483	-30.7151	-36.7799	FWWASIHHHRIF	-20.7313	-46.3792	-25.6478
DTWGRIWAVWLR	-5.02203	-41.791	-36.769	AYWGTRMWNLIH	-15.6006	-41.2324	-25.6318
FWWQTIGTNREF	-6.79835	-43.5644	-36.766	WDHHKMIGWRSW	-20.8181	-46.4474	-25.6293
TTWARIWATFMR	-5.59023	-42.3532	-36.7629	WSTWWMEAHRIF	-17.8252	-43.441	-25.6158
FWWEHIGTNRIF	-7.99794	-44.7594	-36.7614	WHKFFTEHWWKF	-19.4226	-45.0291	-25.6065
DSSMRFRALIFW	3.91809	-32.8346	-36.7527	WMSWYTTTHRVF	-15.5014	-41.0965	-25.5951
SATMFRRGLIFW	6.2833	-30.4583	-36.7416	HKWDRIWTNFMW	-18.3003	-43.8922	-25.5919
STWARIWATWMH	-4.34212	-41.0776	-36.7354	HKWSRIWTEFMW	-18.4756	-44.0607	-25.5851
SNTMFRRGLIFW	6.89889	-29.8343	-36.7332	WKEFFNGSWWHF	-15.7941	-41.3656	-25.5715
FWWGYIQGDRIY	-5.01346	-41.7452	-36.7317	WTRFFHAHWWRF	-21.0892	-46.6592	-25.57
SNKMFRRGLIFW	5.6599	-31.0688	-36.7287	HKWSRIWGTFMW	-17.6389	-43.2026	-25.5636
NDLMFRRGLLWW	4.56071	-32.1674	-36.7281	FWWTNIQGHRLF	-18.9587	-44.5206	-25.5619
FWWQTIGTNRDF	-5.47907	-42.2012	-36.7222	WNKFFSASWWHF	-17.0418	-42.603	-25.5612
TDNMFRRGLIFW	5.99565	-30.7257	-36.7214	QYWTDRMWAKIH	-16.6041	-42.162	-25.5579
DAFMFRRGLIFW	4.56178	-32.1577	-36.7195	WQWHEMKTWRNF	-19.9573	-45.5105	-25.5532
FWWIDITMLRIY	-6.03225	-42.7461	-36.7139	WQKFFNNKWWNF	-18.6405	-44.1844	-25.5439
FWWQGIGTNRSF	-5.18843	-41.9014	-36.713	FWWATISRHRQF	-19.739	-45.2809	-25.5419
STWARIWATFLR	-2.72537	-39.4355	-36.7101	FWWAQIHHHRIF	-20.9369	-46.4607	-25.5238
ATNMFRRGLIFW	5.93138	-30.7756	-36.707	FTRTQFDWIRMF	-12.2804	-37.8011	-25.5207
STWERIWTKFMF	-6.10872	-42.8134	-36.7047	WEQWWVMHHRQF	-19.4145	-44.9258	-25.5112
ATWARIWATFLR	-3.52623	-40.2263	-36.7001	FWWHHITAHRIF	-20.5723	-46.0828	-25.5105
FKHIVFSWFRLY	1.9089	-34.7897	-36.6986	NWWETRMWALIH	-16.5901	-42.0986	-25.5085
STWGRIWTLFLR	-2.14684	-38.8432	-36.6963	WTRFFQQRWWHF	-19.9705	-45.4714	-25.5009
NSSMFRRGLIHW	6.12605	-30.5609	-36.687	WWSESINGWRNL	-6.45242	-31.9448	-25.4924
ATWARIWNTFLR	-2.87113	-39.5565	-36.6854	WDWHQRTWHRIF	-14.3248	-39.8103	-25.4855
EEWERIWTKFMF	-6.5896	-43.2698	-36.6802	WDRFFSTHWWAF	-20.2485	-45.7313	-25.4827
WGKFFVSKWWGF	-7.32033	-43.9953	-36.6749	FDRHTFTWIRMF	-12.7458	-38.2245	-25.4787
DSSMFRRGLIFW	6.14214	-30.5318	-36.6739	WDHVKMIQWRSW	-19.5285	-44.9983	-25.4698
ATWGRIWATWMF	-7.06944	-43.7422	-36.6728	WWEINHSEWRTH	-16.8427	-42.3093	-25.4666
SDNMFRRGLIFW	6.11637	-30.5556	-36.672	FWWHNIGLHRHF	-18.4892	-43.9552	-25.466
SSTMFRRGLIFW	6.87149	-29.7997	-36.6712	FWWNQINMHRQF	-18.9311	-44.3969	-25.4658
WAKFFVSTWWHF	-6.40886	-43.0764	-36.6675	FWWHEIIDHRHF	-19.2056	-44.6695	-25.464
WKKFFVDKWWVF	-7.42216	-44.0858	-36.6637	WSWHEMMAWRNH	-21.6802	-47.1397	-25.4595
FWWQHIVGNRKF	-5.43184	-42.0947	-36.6629	FWWHEINVHRHF	-18.182	-43.6356	-25.4536
TSTMFRRGLIHW	6.00324	-30.6547	-36.6579	FWWDSISRHRLF	-19.306	-44.7591	-25.4531
DASMFRRGLIFW	6.1572	-30.4903	-36.6475	NSLMIQMDWIKR	-8.80763	-34.2553	-25.4476
DSMMFRRGLIFW	4.55411	-32.0932	-36.6473	WRWQHRMWHLIH	-17.0508	-42.4921	-25.4413
ATWARIWTGFLR	-4.23371	-40.8796	-36.6459	WAHHKMLAWMQW	-20.1489	-45.5829	-25.434
NLSMFRRGLIFW	6.40391	-30.238	-36.6419	WNHHKMLHWMQW	-21.1597	-46.5896	-25.4299
FWWGYIQGDRIF	-6.82834	-43.4702	-36.6418	FERHFTLKWWNW	-18.8246	-44.2531	-25.4285
FWWQTIGSNRIF	-7.68706	-44.3284	-36.6413	WIMHKSTKWWSF	-17.1328	-42.5517	-25.4189
TSNMFRRGLIHW	6.45806	-30.1814	-36.6394	FHRDTFQWIRMF	-12.9666	-38.3617	-25.395
SNMMFRRGLIFM	6.01419	-30.6239	-36.6381	WDNWYHTGHRAF	-15.6817	-41.057	-25.3753
DSLMFRRTLIFW	6.85867	-29.7791	-36.6377	FERHFTQKWWNW	-19.0486	-44.4087	-25.3601
SSLMFRRTLIFW	7.13129	-29.5046	-36.6359	WDHHKKLNWMEW	-19.0641	-44.3911	-25.327
AEWERIWTKFRW	-5.11134	-41.7426	-36.6312	FTRGNFSWIRMF	-13.2413	-38.5649	-25.3236
AIWARIWTKFLR	-4.71004	-41.3351	-36.6251	FWWSHIAKHRHF	-19.1252	-44.4449	-25.3197
FWWQHIGNNRSF	-4.87207	-41.4957	-36.6237	WERFFTQHWWNF	-21.3022	-46.6181	-25.3159
AEWERIWTKFRF	-3.91544	-40.5369	-36.6214	WNHWWGKMHRDF	-16.6039	-41.9187	-25.3148
TVLMFRRGLIFW	5.44538	-31.1734	-36.6188	WAHHKMMQWRSW	-21.0267	-46.3387	-25.3121
SAFMFRRGLIFW	4.67273	-31.9393	-36.6121	QYWGTRMWAKIH	-16.8336	-42.1427	-25.3092
AIWERIWTKFMF	-6.99624	-43.6081	-36.6119	WTQWWQMKHRTF	-17.1611	-42.4696	-25.3086
WVEFFVSKWWSF	-6.90682	-43.5174	-36.6106	HEWTRIWFTKMW	-15.5839	-40.8896	-25.3057
FWWGSIQGNRIY	-5.31298	-41.9206	-36.6077	AYWSKKMWHLIH	-15.9025	-41.1999	-25.2975
FWWGYIQTVRIF	-6.86873	-43.4722	-36.6035	TGTWWWHMHTMM	-16.2933	-41.5755	-25.2823
SALMFRRGLIFW	6.6291	-29.9698	-36.5989	HFWERIWTQGQR	-13.2159	-38.4971	-25.2812
TKNMRFRALIHW	4.96625	-31.6292	-36.5954	EHWETRMWTLIH	-16.2345	-41.5099	-25.2754
STWTRIWTTFLR	-2.93547	-39.5252	-36.5897	WGTWWHLIHRQF	-18.6843	-43.9514	-25.2671
ATWARIWATWMF	-7.30059	-43.8899	-36.5893	SQLGIITSKWSF	6.77744	-18.4896	-25.267
TSDMFRRGLIFW	6.6287	-29.9572	-36.5859	FWWRIINHHRHF	-19.4946	-44.7438	-25.2492
FWWQDIGTNRQF	-6.90996	-43.4939	-36.584	FWWTEINHHRIF	-20.4455	-45.6919	-25.2464
NTWERIWAKWMF	-6.94566	-43.5281	-36.5824	FWWGSITHHREF	-20.0381	-45.2794	-25.2414
FWWQQIGGNRKF	-5.40108	-41.9802	-36.5791	FWWNGIHAHRIF	-20.9321	-46.1715	-25.2394
DTSMFRRGLIFW	5.8732	-30.7025	-36.5757	QYWSRRMWEFIH	-16.2595	-41.4947	-25.2352
GTWERIWTKFLR	-3.87311	-40.4478	-36.5747	FWWQDIQRHRIF	-21.2382	-46.4705	-25.2324
SNSMFRRGLIFW	6.58265	-29.9876	-36.5703	HEWSRIWETFMW	-18.3571	-43.5866	-25.2296
SKNMRFRALIFW	4.0346	-32.5341	-36.5687	WGGWFDSDHRSF	-14.8943	-40.1218	-25.2275
DNSMFRRGLIFW	6.22474	-30.3385	-36.5632	SSGSAQEWWFMI	6.23372	-18.9863	-25.22
FWWQAIQGNRIF	-7.5497	-44.1102	-36.5605	HRWNRIWTGFMW	-19.0768	-44.2964	-25.2196
IEWERIWTKFLR	-4.45724	-41.0147	-36.5575	FWWFNIGTHRHF	-18.8249	-44.0435	-25.2186
DTTMFRRGLIFW	5.78375	-30.7736	-36.5573	DAGMTRQFHTLM	-6.94897	-32.164	-25.215
SSSMFRRGLIFW	6.22887	-30.3273	-36.5562	YHKIHWQWMWER	-16.2914	-41.4645	-25.1731
SSNMFRRGLIHW	6.79105	-29.7623	-36.5534	WWEFQHTSWRIY	-19.1526	-44.3073	-25.1546
TEWERIWTKFMF	-6.3362	-42.8895	-36.5533	WTRFFHAHWWAF	-21.1024	-46.2545	-25.1521
FWWSGIQGNRIF	-7.75916	-44.31	-36.5508	WWWHKIASHRVF	-18.8725	-44.019	-25.1465
AIWERIWTKFLR	-4.22196	-40.7723	-36.5504	FWWNQIGMHRQF	-19.2373	-44.3818	-25.1445
TAAMFRRGLIFW	6.25011	-30.2987	-36.5488	FWWDQIGQHRDF	-19.1976	-44.3399	-25.1422
TTNMFRRGLIFW	6.04562	-30.4968	-36.5425	FHRGSFQWIRMF	-13.1754	-38.3107	-25.1353
STWGRIWATWMY	-5.11709	-41.6522	-36.5351	FWWHEIGSHRHF	-18.6236	-43.7575	-25.1339
TKSMRFRALIHW	5.4884	-31.0446	-36.533	WKEFFSTSWWKF	-16.5708	-41.6981	-25.1272
DSAMFRRGLIFW	5.64584	-30.8844	-36.5302	YHKMHWQWEWHR	-16.2301	-41.3549	-25.1249
FWWQHIGNNRKF	-6.22893	-42.7571	-36.5282	FHRAQFSWIRMF	-13.3361	-38.4571	-25.121
DKNMFRRGLIFW	5.3722	-31.1559	-36.5281	WNRFFHAHWWAF	-21.0379	-46.1537	-25.1158
FWWGGIQMDRIF	-8.09035	-44.6178	-36.5275	WYFSRHEWQHQH	0.940195	-24.1755	-25.1157
DTWARIWAVWLR	-5.32761	-41.8513	-36.5236	TYWDTRMWGLIH	-16.2568	-41.3618	-25.105
FWWQAIGTNRSF	-5.47652	-41.9992	-36.5227	WSRFFQNHWWNF	-20.1309	-45.228	-25.0971
ATWTRIWTLFLR	-2.09063	-38.6126	-36.522	FWWQDIENHRIF	-21.0247	-46.1212	-25.0965
STFMFRRGLIFW	5.71465	-30.8065	-36.5212	FNRGNFTWIRMF	-13.2685	-38.3635	-25.095
NAKMFRRGLIFW	4.72012	-31.7901	-36.5102	WWTFTNATWRAY	-16.2411	-41.3061	-25.065
FWWHGIQQVRIY	-6.331	-42.839	-36.508	FWWQAIHVHRIH	-18.7333	-43.7885	-25.0552
DSFMFRRGLIFW	4.92169	-31.5847	-36.5064	QYWMTRMWDKIH	-16.847	-41.8989	-25.0519
DTWARIWATFMR	-5.95283	-42.4571	-36.5043	FKWSNRMWGLIH	-15.6161	-40.6654	-25.0493
FWWQEIGTNRNF	-4.99694	-41.5012	-36.5043	YHGWWWHMHEMR	-15.56	-40.6025	-25.0425
FWWQLIQGNRIF	-7.7231	-44.2253	-36.5022	FHKFNWHLLWTR	-17.2829	-42.3228	-25.0399
FWWGTIQGTRIF	-6.67967	-43.1791	-36.4994	FTRTHFQWIRMF	-13.3644	-38.3954	-25.031
NASMFRRGLIFW	5.8899	-30.6061	-36.496	FWWANIQHHRLF	-20.0151	-45.042	-25.0269
ATWGRIWAVWMF	-7.10979	-43.5952	-36.4854	WARHFFHHWWNF	-21.0614	-46.0865	-25.0251
WAEFFVSKWWSF	-6.70852	-43.1795	-36.471	HYWDTRMWDLIH	-16.8977	-41.9181	-25.0204
SANMFRRGLIHW	6.18143	-30.2888	-36.4703	WTHWWNGGHRAF	-17.4042	-42.4183	-25.0142
DTWARIWAVFMR	-6.1279	-42.597	-36.4691	WTTWKATHHRDY	-12.1146	-37.1159	-25.0013
TSKMFRRTLIFW	5.78563	-30.6781	-36.4637	QYWEQRMWDKIH	-17.3932	-42.3935	-25.0003
FWWQKIGTNRSF	-4.78867	-41.2442	-36.4555	WHSWHHMSMIQH	-6.76193	-31.7607	-24.9988
FWWQHIGGNRKF	-5.85736	-42.3101	-36.4528	WSHHKMILWRAW	-21.0247	-46.0196	-24.9949
FWWQEIGDNRIY	-5.18356	-41.6261	-36.4425	FWWHQIDVHRHK	-17.4061	-42.3984	-24.9922
FWWESIGTNRQF	-6.96802	-43.4041	-36.436	WGQWWNKTHRQF	-18.2352	-43.2259	-24.9907
GTWARIWTKFLR	-3.80363	-40.2359	-36.4323	FWWKNIHHHRIF	-21.3584	-46.349	-24.9906
FWWGHITSKRIF	-8.57291	-45.0039	-36.431	FERSQFTWIRMF	-12.9666	-37.9564	-24.9898
SNNMFRRELDFM	8.22126	-28.2084	-36.4296	FWWDNIGHHRIF	-20.9286	-45.9168	-24.9881
WWDIGITEHRIF	-8.75707	-45.1845	-36.4274	TYWNDRMWDLTR	-12.9639	-37.9274	-24.9635
SSAMFRRGLIFW	6.42841	-29.9957	-36.4241	FDRFFSTHWWRW	-20.5831	-45.5441	-24.9609
TTDMFRRGLIFW	5.81737	-30.6065	-36.4238	WSAIWHRQFWIH	-15.8999	-40.8598	-24.9598
NSSMRFRALIFW	3.73729	-32.6854	-36.4227	FWWVAIQSHRQF	-19.8467	-44.8029	-24.9562
TSWARIWATFMR	-4.85155	-41.2735	-36.422	FWWQHIAHHRIF	-21.6646	-46.6199	-24.9553
STMMFRRGLIHW	4.31529	-32.1057	-36.421	QYWHGRMWKVIH	-16.5352	-41.4869	-24.9517
STWERIWTKFKF	-2.2733	-38.6928	-36.4195	FWWNGITEHRMF	-20.2748	-45.2171	-24.9423
EEWERIWTKFFF	-3.66023	-40.0775	-36.4172	FNRSNFSWIRMF	-13.431	-38.3727	-24.9417
SSMMFRRKLISW	7.69688	-28.7197	-36.4166	FWWDTISSHRIF	-21.0773	-46.019	-24.9416
TALMFRRGLIFW	6.32468	-30.0906	-36.4153	FERNSFQWIRMF	-13.1321	-38.0715	-24.9394
DTSMFRRGLIHW	5.20203	-31.2125	-36.4146	WERFFTDQWWTF	-18.7962	-43.7318	-24.9357
NSTMFRRGLIHW	5.66652	-30.7429	-36.4094	WWGFTNATWRGY	-15.5817	-40.507	-24.9253
FWWQSIGTNRNF	-5.21549	-41.6175	-36.402	FWWQHIEHHRIF	-21.381	-46.3025	-24.9215
NLNMFRRGLLWW	5.28053	-31.1212	-36.4017	MYWHERMWHHIR	-18.6374	-43.5555	-24.9181
FWWQHIGTNRIH	-5.95133	-42.3506	-36.3993	SSGKTRWFYDLM	-7.9457	-32.8626	-24.9169
FWWGSIQGDRIY	-5.5218	-41.9188	-36.397	WSHHKMISWRAW	-21.2508	-46.161	-24.9102
NDSMFRRGLIFW	6.00878	-30.3879	-36.3966	HYWGTRMWDLIH	-16.9858	-41.8933	-24.9075
NGAMFRRGLIFW	6.30661	-30.0887	-36.3953	WEQWWLNHHRQF	-19.345	-44.2496	-24.9046
NNKMFRRGLIFW	5.48184	-30.913	-36.3948	WNRFFTDRWWNF	-19.5466	-44.4486	-24.9019
WAKFFVSTWWAF	-6.92706	-43.32	-36.3929	HWWSRIWQGHRF	-18.6428	-43.536	-24.8932
NSDMFRRGLIFW	5.91691	-30.4747	-36.3916	YHKDNWFLLWTR	-16.8291	-41.7136	-24.8845
FWWQTIGANRQF	-7.14233	-43.5315	-36.3892	WAWHEMHFWRSL	-23.481	-48.3632	-24.8822
NTWARIWATFMR	-5.40982	-41.7963	-36.3865	HMWERIWTGHMW	-19.0798	-43.9613	-24.8815
VVWDVRMWAAIY	-3.69425	-40.0791	-36.3848	FWWSEINDHRHF	-18.7954	-43.6742	-24.8788
AKNMFRRGLIFW	5.06792	-31.3141	-36.382	WEQWWLNFHRQF	-19.7719	-44.6375	-24.8656
TSSMFRRGLIHW	5.92005	-30.4597	-36.3797	WSRFFQNHWWKF	-20.8691	-45.7221	-24.853
TTWGRIWATFLR	-3.28759	-39.6575	-36.3699	FDRFFSNHWWRW	-20.9436	-45.7964	-24.8528
WAKFFVSLWWHF	-7.32451	-43.6912	-36.3667	WTAIWASNFWTK	-13.246	-38.0983	-24.8523
VTWERIWTKFKF	-4.14811	-40.5112	-36.3631	WDRFFSNHWWNF	-20.9646	-45.8141	-24.8495
TGNMFRRGLIFW	7.17812	-29.1812	-36.3593	WIMHKTDKWWSF	-17.2986	-42.145	-24.8464
FWWQTIGDNRIF	-6.91153	-43.268	-36.3565	MRHSRIWTTWMW	-21.6139	-46.4513	-24.8374
TTWARIWTGFLR	-4.69869	-41.0512	-36.3525	FWWTHIRLHRQF	-20.6772	-45.512	-24.8348
TGWERIWTKFLR	-3.1122	-39.4636	-36.3514	FERQSFQWIRMF	-13.0872	-37.9166	-24.8294
DTWARIWTKFLR	-4.2194	-40.5687	-36.3493	FWWHQIEGHRHF	-19.5575	-44.3692	-24.8116
FWWQIIGTNRSF	-4.78455	-41.1289	-36.3444	FWWKEITHHREF	-20.2272	-45.0376	-24.8104
FWWESIGSNRIF	-7.63142	-43.9743	-36.3429	FWWQAITEHRIF	-21.7	-46.5091	-24.8091
SKWERIWQTHIR	-5.04638	-41.3882	-36.3418	FWWHSIKHHRLF	-20.5548	-45.3585	-24.8037
FWWQQIGTNREF	-7.35798	-43.6976	-36.3397	WVEIWKNSWRDH	-11.3196	-36.1107	-24.7911
DTWARIWTKFQR	-3.05865	-39.3957	-36.337	WEQWWVMSHRQF	-19.1516	-43.9338	-24.7822
FWWGQIQGNRIY	-5.45056	-41.7857	-36.3352	FWWQNIGEHRIF	-21.3634	-46.1404	-24.777
TNAMFRRGLIFW	5.69133	-30.6386	-36.3299	FWWNNIAKHRIF	-21.1676	-45.9428	-24.7752
NSLMFRRTLIRW	7.01785	-29.3118	-36.3296	HYWQDRMWLLTK	-14.1246	-38.896	-24.7714
ATWERIWTKFLR	-3.82094	-40.1472	-36.3263	HEWQRIWTTFMW	-19.3392	-44.1102	-24.7711
DDMMFRRGLIFW	4.38193	-31.9425	-36.3244	HDSMFRRHLAWW	-7.37505	-32.142	-24.767
WDKFFVGKWWLF	-8.92129	-45.242	-36.3208	SMQMKHQNWLYR	-6.51182	-31.2765	-24.7647
NDNMFRRGLIFW	6.31078	-30.0097	-36.3204	WTKFFHEHWWDF	-18.858	-43.6172	-24.7593
TENMFRRGLIFW	5.65959	-30.66	-36.3196	FWWHHIAKHRIF	-21.3067	-46.0639	-24.7573
TAWERIWTKFLR	-3.03709	-39.355	-36.3179	WGQWKAANHRDY	-12.8904	-37.6377	-24.7473
TSVMFRRGLIFW	5.82177	-30.4935	-36.3153	WEKFFSQQWWGF	-18.1543	-42.8966	-24.7423
FWWSGIQGNRIY	-6.37366	-42.682	-36.3083	WWWHKINSHRVF	-18.6887	-43.4281	-24.7394
DTWGRIWAVFLR	-3.31378	-39.6213	-36.3075	MRHSRIWTDWMW	-21.7017	-46.4338	-24.7321
FWWQSIGTNRSY	-3.44975	-39.7531	-36.3034	QYWVQRMWEHIR	-18.1021	-42.8269	-24.7248
SKSMRFRALIFW	4.30763	-31.9949	-36.3025	NSSMIQMYWINR	-9.47958	-34.189	-24.7094
WKKFFVAKWWVF	-8.60797	-44.9071	-36.2991	HFWERIWSQFYR	-15.546	-40.2519	-24.7059
STWGRIWAVWLL	-3.2104	-39.509	-36.2986	WDHHKKLNWMHW	-19.3778	-44.0802	-24.7024
SKNMRFRALIHW	4.66472	-31.6324	-36.2971	HRWARIWTYHMW	-19.6344	-44.3315	-24.6972
STWERIWTKFLF	-3.29962	-39.5888	-36.2891	LYWQSRMWELTK	-13.8022	-38.4965	-24.6942
STKMFRRGLIFW	4.77567	-31.5131	-36.2888	HRWFRIWTDTMW	-18.7784	-43.4708	-24.6924
TKNMRFRALIFW	4.01394	-32.2723	-36.2863	HEWSRIWTEFMW	-19.4985	-44.189	-24.6905
SKLMFRRGLIFW	4.38528	-31.8998	-36.2851	FWWTTIKAHRLF	-19.7042	-44.3856	-24.6814
SADMFRRGLIFW	5.46051	-30.8208	-36.2813	FWWHEIGLHRHF	-19.2938	-43.9744	-24.6806
DEWERIWTKFRF	-4.4348	-40.7126	-36.2778	HMWHTRMWVHIR	-18.9705	-43.648	-24.6776
STNMFRRGLIHW	6.03613	-30.2416	-36.2777	FWWSKIIEHRHF	-20.29	-44.967	-24.677
SEWERIWTKFRF	-3.93231	-40.2079	-36.2756	WGHNKKLFWFTW	-18.0629	-42.7366	-24.6737
VTWGRIWAKWMF	-8.32816	-44.603	-36.2748	FWWDAIQIHRQF	-20.7089	-45.3813	-24.6723
NTAMFRRGLIFW	5.86525	-30.4071	-36.2724	HRWNRIWTDFMW	-19.2988	-43.9687	-24.6699
STWARIWTKFLR	-3.35837	-39.6281	-36.2698	FWWKEITHHRWF	-19.4875	-44.1562	-24.6688
FWWQSIGSNRIF	-7.6664	-43.9356	-36.2692	WGHHKMLEWMQW	-21.3743	-46.0387	-24.6644
FWWGGIQQVRIY	-6.44475	-42.7107	-36.2659	WWWSNIGQHRGF	-17.5683	-42.2322	-24.6639
AVWKVRMWAAIY	-3.93294	-40.1975	-36.2646	FWWQHISEHRLF	-21.0105	-45.6687	-24.6582
SEWERIWTKFLR	-3.16175	-39.4262	-36.2645	FWWHGIIAHRHF	-19.9466	-44.6048	-24.6582
TGAMFRRGLIFW	6.05604	-30.2033	-36.2594	HIWERIWLGSQR	-15.4254	-40.083	-24.6576
EEWERIWTKFYR	-3.42308	-39.6821	-36.259	WAHNKKLTWFNW	-17.9138	-42.5623	-24.6485
TTWGRIWAVWLR	-5.31601	-41.5657	-36.2497	HRWIRIWSSSMW	-18.0294	-42.6779	-24.6485
WSKFFVSLWWSF	-7.91075	-44.1585	-36.2477	WSRFFQKHWWAF	-21.1398	-45.7833	-24.6435
TTTMFRRGLIFW	5.68222	-30.565	-36.2472	FWWQDIRTHRIF	-21.3621	-46.0035	-24.6414
TNMMFRRGLIFM	5.44955	-30.7928	-36.2423	TGKWWWHMHGMM	-16.6749	-41.3107	-24.6358
DTMMFRRGLIFW	4.21489	-32.025	-36.2399	FWWAYIEHHRQF	-20.435	-45.0588	-24.6238
TDSMFRRGLIHW	5.53846	-30.7013	-36.2398	FNRSQFQWIRMF	-13.259	-37.8726	-24.6137
NNTMFRRGLIFW	6.08786	-30.1474	-36.2352	GYWTNRMWSFIR	-16.8955	-41.5066	-24.6111
TVSMFRRGLIFW	5.84396	-30.3912	-36.2352	FHRATFSWIRMF	-13.9064	-38.5152	-24.6088
ATWGRIWTLFLR	-2.83345	-39.0664	-36.233	WAWHEMMNWRQL	-23.3259	-47.9263	-24.6003
DTWTRIWATFLR	-3.38373	-39.615	-36.2313	FWFNFRLSHRQF	-16.0892	-40.6834	-24.5942
ETSMFRRGLIFW	5.15051	-31.0796	-36.2301	FWWTQIIKHRSF	-19.1222	-43.7156	-24.5934
TSFMFRRGLIFW	4.9939	-31.2321	-36.226	SYWTNRMWGLIH	-16.9824	-41.5525	-24.5701
FWWGSIQMDRIY	-6.214	-42.4343	-36.2203	FERTTFQWIRMF	-13.6241	-38.171	-24.5469
ATWTRIWTTFLR	-3.412	-39.6316	-36.2196	GGSWWWHMHTMM	-16.8049	-41.3517	-24.5468
DSSMFRRGLIHW	5.58537	-30.6325	-36.2179	HMWARIWTNHMW	-19.5509	-44.0917	-24.5408
FWWAIIQMDRIY	-6.45386	-42.6664	-36.2126	FWWNNIKEHRIF	-21.5617	-46.0914	-24.5297
TVAMFRRGLIFW	5.4483	-30.7587	-36.207	FHKDNWHLLWTR	-17.44	-41.9689	-24.5289
FWWQLIQNIRIY	-6.84671	-43.0524	-36.2057	FTRGSFSWIRMF	-13.8552	-38.3832	-24.5279
FWWQSIGTNREF	-7.20221	-43.4007	-36.1984	HYWQHRMWEKIL	-17.1467	-41.6688	-24.5221
WWDIHITEHRIF	-8.82405	-45.02	-36.1959	FSMSRFSWIRQF	-11.9591	-36.4772	-24.5181
GTWGRIWTKFLR	-2.72561	-38.9151	-36.1895	FDRHHFTWIRMF	-13.9356	-38.4487	-24.5131
TEWERIWTKFLR	-3.63544	-39.8209	-36.1855	FWWTTIARHRIF	-21.5602	-46.0663	-24.5061
FWWQLIQNVRIY	-6.12599	-42.3109	-36.1849	WARHFFTHWWNF	-21.2062	-45.712	-24.5058
ATWARIWTLFLR	-3.82601	-40.0085	-36.1825	WESWFWASHRQF	-17.9799	-42.4849	-24.505
WAKFFVSVWWEF	-7.27034	-43.4481	-36.1777	HTHWWWHMHVMR	-21.3137	-45.817	-24.5033
DTWGRIWATFLR	-3.62394	-39.8001	-36.1762	WAHHKMMHWRQW	-21.5732	-46.0711	-24.4978
STWARIWAVFMR	-5.95869	-42.1315	-36.1728	WNHWWSGKHRLF	-17.9845	-42.4725	-24.488
STWGRIWATWLR	-4.62396	-40.7951	-36.1711	QNAWWWHMHNMM	-17.2075	-41.6895	-24.482
FWWQEIGTNREF	-6.96263	-43.1331	-36.1705	WQSIWKANFWIK	-14.0798	-38.5611	-24.4813
DTWTRIWTTFLR	-4.21957	-40.3897	-36.1701	FWWDGITHHRLF	-20.5647	-45.0423	-24.4777
EEWERIWTKFMR	-7.02942	-43.1985	-36.1691	WQHHKKLNWIIW	-19.5022	-43.9796	-24.4774
STWGRIWATWMH	-5.8738	-42.0415	-36.1677	HEWQRIWTDFMW	-19.2135	-43.6867	-24.4732
ATWGRIWATWLR	-4.82248	-40.9898	-36.1673	QNGWWWHMHNMM	-16.8341	-41.3001	-24.4661
NDFMFRRGLIFW	4.33828	-31.8276	-36.1659	WTHWWTSAHRVF	-18.6123	-43.0741	-24.4618
ATWARIWAVWMF	-7.62234	-43.788	-36.1657	WSRFFHGHWWKF	-21.9626	-46.4135	-24.451
FWWGIIQGNRIF	-6.1618	-42.3255	-36.1637	WGHFKKLTWFHW	-18.9853	-43.4351	-24.4498
WAKFFVSTWWEF	-7.03524	-43.1972	-36.1619	WNWHEMMGWRHM	-23.1012	-47.5402	-24.439
SVMMFRRGLIHW	4.62812	-31.5302	-36.1583	FWWASISNHREF	-20.5737	-45.011	-24.4373
STWGRIWTVFLR	-3.77541	-39.9311	-36.1557	WMQFYTNDHRSK	-11.9891	-36.4254	-24.4363
DSKMFRRGLIFW	4.08909	-32.0637	-36.1528	WNEWKWTMHRLY	-14.6193	-39.0529	-24.4336
FWWSGIGQNRIF	-7.96455	-44.1128	-36.1482	FWWTQIKAHRLF	-20.2146	-44.6444	-24.4298
TESMFRRGLIFW	5.96522	-30.1826	-36.1478	HYWGSRMWDLIH	-17.4375	-41.8656	-24.4281
NNLMFRRGLLWW	4.95208	-31.1952	-36.1473	WDRFFHDHWWNF	-21.5329	-45.9579	-24.4251
TTWGRIWAVFLR	-3.48353	-39.6273	-36.1437	SHLMAYRMWESW	0.212067	-24.2126	-24.4247
DFNMRFRALIFW	2.95337	-33.1877	-36.141	TGKWWWHMHTMM	-17.1469	-41.5707	-24.4238
FWWDGIQMDRIY	-6.78762	-42.9271	-36.1394	WAIWWMSHHRSF	-17.5649	-41.9763	-24.4114
FWWIYITMLRIY	-6.61264	-42.7426	-36.13	MRHARIWTTWMW	-21.9202	-46.3191	-24.3989
NSKMFRRTLIFW	5.81022	-30.3159	-36.1261	FWWSLIHNHRQF	-20.4045	-44.7961	-24.3916
FWWYGIQMDRIY	-6.7925	-42.9163	-36.1238	WKFNGTFSWWVH	-13.1219	-37.509	-24.3872
FWWQLIQNIRIF	-8.68248	-44.8061	-36.1236	QYWATRMWAKIH	-17.8178	-42.1992	-24.3814
TKWERIWQTHIR	-5.44345	-41.565	-36.1216	WSSIWTDNFWIK	-14.2323	-38.6121	-24.3798
FWWQDIGNNRSF	-5.15095	-41.2672	-36.1163	WGHHKMLAWMQW	-20.9544	-45.3337	-24.3793
ATWTRIWAVWMF	-6.71848	-42.8338	-36.1154	WNRFFTDQWWTF	-19.0826	-43.4564	-24.3738
SSWERIWTKFLR	-1.659	-37.7723	-36.1133	FWWHQIEGHRKF	-19.7605	-44.1215	-24.361
FWWQLIGNNRSF	-4.60182	-40.7123	-36.1105	WKWHEMMTWRTL	-23.8824	-48.2409	-24.3585
FWWEHITTYRFF	-7.64581	-43.7554	-36.1096	FTRATFSWIRMF	-13.9547	-38.3117	-24.3569
FWWGLIQGDRIF	-8.13496	-44.2441	-36.1091	WEQWWHLGHRQF	-19.5813	-43.9376	-24.3562
AEWERIWTKFLW	-5.58782	-41.6929	-36.105	FWWTYIQEHRRF	-19.7357	-44.0908	-24.3551
SAVMFRRGLIFW	5.06087	-31.0436	-36.1044	FHKSHWFELWAR	-16.5372	-40.89	-24.3528
TNDMFRRGLIFW	5.82016	-30.2801	-36.1003	DNGLTRQAFFLM	-8.29556	-32.6365	-24.341
FWWYGIQMYRIY	-7.3189	-43.4154	-36.0965	WMSWYMTTHRSF	-17.119	-41.4555	-24.3366
FWWEHITTYRFY	-6.53027	-42.6261	-36.0959	WQWHEMMQWRSH	-23.7246	-48.0601	-24.3356
FWWQDIGSNRQF	-7.55364	-43.6493	-36.0956	WKWHEMMNWRIH	-23.8196	-48.1543	-24.3347
FWWGAIQGNRIF	-7.01838	-43.1122	-36.0938	WQKFFGTHWWNF	-21.4877	-45.8196	-24.3319
SQWGRIWAVWLR	-3.77331	-39.8656	-36.0923	WDGWWARNHRHF	-17.8749	-42.2061	-24.3312
TAWARIWATFLR	-3.36891	-39.4591	-36.0902	LDQFISASHRWR	-6.95055	-31.2716	-24.3211
FWWQTIGGNRIF	-7.30125	-43.3909	-36.0896	HKWNRIWTEFMW	-19.2343	-43.5505	-24.3162
DVMMFRRGLIFW	4.28771	-31.8006	-36.0883	SYWDTRMWGLIH	-16.7056	-41.0174	-24.3118
ADNMFRRGLIFW	5.86925	-30.2139	-36.0832	HEWQRIWTKFMW	-19.77	-44.0716	-24.3016
SNLMFRRELDFM	7.29714	-28.7845	-36.0817	EYWHHRMWAHIR	-19.2029	-43.4953	-24.2924
TTLMFRRGLIFW	5.49725	-30.5831	-36.0803	GYWHNRMWSFIR	-17.6107	-41.8973	-24.2866
ARDARIWTGWMF	-7.41466	-43.4947	-36.08	WESWFWAVHRQF	-18.9631	-43.2484	-24.2853
TLNMFRRGLIFW	6.21645	-29.8628	-36.0793	FWWNGITHHREF	-21.0802	-45.3642	-24.2841
SKNMRFRALIFR	3.3291	-32.7474	-36.0765	QSGATRWFYDLM	-8.52756	-32.7989	-24.2714
NTFMFRRGLIFW	4.74301	-31.3297	-36.0728	QYWEHRMWNFIH	-17.2897	-41.5603	-24.2706
FWWTHIGTNRIF	-7.77328	-43.8414	-36.0682	GRWTHRMWHLIH	-15.7926	-40.0608	-24.2682
DSLMFRRALIFW	5.95063	-30.1062	-36.0568	FWWEAIHNHRDF	-20.28	-44.5378	-24.2578
FWWLGIQQVRIY	-5.44127	-41.4973	-36.0561	FLQWWIGAHRHW	-17.4216	-41.6773	-24.2557
FWWQVINSGRIF	-8.3561	-44.4077	-36.0516	WANIWKHAFWRH	-16.3747	-40.6228	-24.2481
SDNMFRRGLIHW	5.58741	-30.4595	-36.0469	WDFHHSTTWWHF	-15.7448	-39.9905	-24.2457
FWWAAIQGNRIF	-7.27987	-43.3244	-36.0446	FWWNQIDLHRAK	-17.4672	-41.709	-24.2418
TKNMFRRGLIFW	5.02309	-31.0182	-36.0413	DAGMTRQFHGLM	-8.67068	-32.9084	-24.2378
SKMMFRRKLISW	6.86339	-29.1724	-36.0358	WTWHKMMNWRAL	-23.5162	-47.7448	-24.2286
FWWQEIGNNRIF	-7.58983	-43.6233	-36.0335	HRWNRIWANFMW	-19.6764	-43.8849	-24.2086
DQNMFRRGLIFW	5.41873	-30.6128	-36.0315	HRWARIWTTLMW	-20.4505	-44.6576	-24.2072
FWWEHIVGNRIF	-7.79826	-43.8284	-36.0302	QYWVNRMWTHIR	-18.0323	-42.2349	-24.2025
DDFMFRRGLIFW	4.19416	-31.8293	-36.0235	WTQWFFMSHRQF	-17.8853	-42.0869	-24.2016
STWARIWTAFLR	-3.63998	-39.6598	-36.0199	HDTWWWHMHNMM	-17.5636	-41.7642	-24.2006
DNKMFRRGLIFW	4.37463	-31.6436	-36.0182	WKEFFSGSWWTF	-16.9305	-41.1304	-24.1999
FWWEGIQQVRIY	-6.75757	-42.7732	-36.0156	FWWFLIGNHRHH	-18.1302	-42.3229	-24.1927
DNDMFRRGLIFW	5.77371	-30.2403	-36.014	GGSWWWHMHEMK	-16.2268	-40.4159	-24.1891
NADMFRRGLIFW	5.374	-30.6381	-36.0121	WNTHFNDNWWTF	-15.8482	-40.029	-24.1809
STTMFRRGLIHW	5.74244	-30.2648	-36.0072	FWWDAINNHRQF	-20.571	-44.7468	-24.1759
WWDIGITEHREF	-7.80283	-43.8096	-36.0068	AKSWWMHMHAWM	-15.5029	-39.6758	-24.1729
TTWARIWAVFMR	-6.48624	-42.4922	-36.0059	WHSIWKDNFWIK	-15.4957	-39.6659	-24.1701
FWWQSIGTNRIY	-6.5194	-42.5236	-36.0042	DHLMKQRMWESW	-6.37613	-30.5442	-24.1681
FWWQTIGGNRQF	-6.75895	-42.7621	-36.0032	FWWQKIGHHRFF	-20.8512	-45.0036	-24.1524
FWWGHITSYRIF	-8.89424	-44.8936	-35.9993	HKWHRIWTNFMW	-20.1153	-44.2527	-24.1375
FWWTQIGTNRGF	-6.13944	-42.137	-35.9976	NWWSHRMWEFKF	-14.0396	-38.1767	-24.1371
SVLMFRRGLIFW	5.41495	-30.581	-35.996	FWWQHIAHHRHF	-21.0347	-45.1688	-24.1341
WGSWWLVAHRIH	-5.46614	-41.4618	-35.9957	FNRNQFQWIRMF	-13.7634	-37.8955	-24.1321
NKWERIWQTHIR	-5.3147	-41.3103	-35.9956	FWWAHIETHRQF	-20.7337	-44.8627	-24.129
ATWARIWAVFMR	-6.175	-42.1696	-35.9946	FWWDHIKTHRAF	-20.0524	-44.1749	-24.1225
NTWARIWAVFMR	-6.26818	-42.2603	-35.9921	FHKSHWFELWMR	-16.1161	-40.2179	-24.1018
AEWERIWTSKRW	-5.5134	-41.5046	-35.9912	WWKFTNATWRGY	-16.7922	-40.8895	-24.0973
FWWQTINSGRQF	-8.26199	-44.2495	-35.9875	HMWERIWTTKMW	-18.8569	-42.9508	-24.0939
ATWARIWTKFLR	-4.10541	-40.0906	-35.9852	FWWQYIHKHRHF	-21.1176	-45.2093	-24.0917
TKTMRFRALIFW	3.74774	-32.2294	-35.9771	QYWQHRMWKFIH	-17.9263	-42.0166	-24.0903
DSWERIWTKFLR	-3.27937	-39.2559	-35.9765	DQRWWWHMHLMR	-21.0047	-45.0942	-24.0895
FWWQDIGTNRDF	-6.04286	-42.0188	-35.976	WADWWGNQHRAF	-17.929	-42.0115	-24.0825
VEWERIWTSKRW	-5.44275	-41.4129	-35.9701	FWWHHIAEHRIF	-22.3761	-46.4581	-24.082
STKMFRRGLIHW	4.87229	-31.0972	-35.9695	WDYHHSTHWWTF	-15.5493	-39.6251	-24.0758
FWWALINMLRIY	-6.65654	-42.6258	-35.9693	IVHTQWGWNRML	-7.54736	-31.6199	-24.0725
EEWERIWTKFAW	-4.39296	-40.3621	-35.9691	FWWNTIAEHRIF	-22.3115	-46.3629	-24.0514
DTTMFRRGLIHW	5.21891	-30.7488	-35.9677	LYWQHRMWELTK	-14.5383	-38.5871	-24.0488
NSNMFRRGLIHW	6.0557	-29.9087	-35.9644	WERFFGQHWWNF	-22.4531	-46.4978	-24.0447
ATWARIWAVFLR	-3.92078	-39.8819	-35.9611	WGHHKMLQWMQW	-22.1107	-46.1502	-24.0396
WAKFFVSTWWIF	-7.37603	-43.3349	-35.9589	FWWQHISEHRAF	-20.8664	-44.8828	-24.0164
SSWARIWATFMR	-4.75401	-40.7045	-35.9505	WQKFFKHNWWNF	-20.3767	-44.3896	-24.013
FWWEHIGTNRQF	-7.85873	-43.8033	-35.9445	WKKFFSESWWHF	-18.4878	-42.4984	-24.0106
SKMMFRRKLIHW	4.26538	-31.6791	-35.9445	TYWKTRMWGLIH	-17.882	-41.886	-24.004
DSWARIWATFMR	-6.09668	-42.0408	-35.9441	WDHHKMLQWMHW	-21.548	-45.5476	-23.9997
FWWQLIQNVRIF	-8.1701	-44.1141	-35.944	FWWSEIHHHRQF	-21.5277	-45.5243	-23.9966
ATWGRIWATFLR	-3.68037	-39.6244	-35.944	WEQWWKLEHRQF	-19.9631	-43.9579	-23.9948
FWWGHIQGNRIF	-7.56578	-43.504	-35.9383	WNAIWLATFWHH	-13.0783	-37.0729	-23.9945
WAKFFVAKWWTF	-7.9377	-43.8758	-35.9381	WSDWWHIGHRVF	-19.1245	-43.1185	-23.994
FWWQKIGTNRIF	-7.8898	-43.8254	-35.9356	FWWAQIHLHRAF	-20.5924	-44.5727	-23.9802
GEWERIWKKFMF	-5.1216	-41.0562	-35.9346	WRRFFGHHWWNF	-22.4123	-46.3801	-23.9678
NHWMVRMWANIR	-5.08781	-41.0223	-35.9345	FWWQTIHVHRIH	-19.84	-43.8064	-23.9665
SKMMFRRGLIHW	4.00385	-31.9228	-35.9266	FWWQTITEHRMF	-21.4829	-45.4485	-23.9656
ANSMFRRGLIFW	6.37413	-29.5521	-35.9263	FLNWWEGFHRHW	-18.8255	-42.7884	-23.9629
SQNMFRRGLIFW	5.74887	-30.1773	-35.9261	NYWHHRMWGFIR	-18.5858	-42.5442	-23.9585
FWWQGINSGRQF	-8.30977	-44.233	-35.9232	WGHNKKLNWFNW	-18.584	-42.5407	-23.9568
TTWHRIWATFLR	-4.40116	-40.3171	-35.9159	FWWGVIAHHRIH	-19.267	-43.2126	-23.9456
DNNMFRRGLIFW	6.01245	-29.9021	-35.9146	FWWGTILRHRQF	-20.6809	-44.6237	-23.9428
SNAMFRRGLIFW	5.46572	-30.4467	-35.9124	FERHFITHWWRW	-21.6019	-45.5405	-23.9386
WGNWWLVAHRIF	-7.96683	-43.8777	-35.9108	FWWHQIHLHRHF	-21.0296	-44.9676	-23.938
NRWTRIWTLFLR	-5.08181	-40.9923	-35.9105	WKLHFTGNWWAE	-14.0099	-37.9477	-23.9378
NLTMFRRGLIFW	5.8771	-30.0323	-35.9094	FWWNNISHHRIF	-21.974	-45.9083	-23.9343
TDWARIWATFLR	-3.18735	-39.0937	-35.9064	FSRSNFSWIRMF	-14.3781	-38.3111	-23.933
FWWGHITSKRIK	-5.32627	-41.2324	-35.9062	WGGFFTQSWWTF	-16.9961	-40.9275	-23.9314
ATWTRIWATFLR	-2.40717	-38.31	-35.9028	FWWSNIQDHRLF	-20.6165	-44.5441	-23.9276
SDSMFRRGLIFW	5.82135	-30.0808	-35.9021	TYWKTRMWDLIH	-17.8101	-41.7288	-23.9186
EEWERIWTKFKW	-4.3872	-40.2893	-35.9021	DQTRVFMNWMRW	-16.5203	-40.4386	-23.9183
TAYMFRRGLIFW	5.25006	-30.6518	-35.9019	WSFMQAWRWINT	2.69784	-21.2178	-23.9157
ANMMFRRGLIFW	4.00834	-31.8863	-35.8947	FWWQAIAHHRIF	-22.6749	-46.5846	-23.9096
AEWERIWTKFYF	-4.28941	-40.1798	-35.8904	WKHHKMLHWMSW	-21.605	-45.5103	-23.9054
STWGRIWAVFMR	-6.16935	-42.0578	-35.8885	SQSRVFMNWMRW	-16.1679	-40.0671	-23.8992
ATWARIWANWMF	-8.46423	-44.351	-35.8867	WENWHIMAHQEW	-12.7547	-36.6437	-23.889
FWWAQIGNNRSF	-4.96387	-40.8495	-35.8856	WTFHKKLSWFNW	-18.7744	-42.6573	-23.883
FWWNHIGTNRIF	-8.77809	-44.6612	-35.8831	FWWATITNHRLF	-20.8781	-44.7508	-23.8728
STWGRIWATWMK	-5.75471	-41.6373	-35.8826	DNGFTRQAFFKM	-9.22017	-33.0886	-23.8684
VTWERIWTKFLR	-4.7974	-40.6799	-35.8825	FERSSFTWIRMF	-14.1552	-38.0186	-23.8634
NLWMVRMWANIR	-5.05353	-40.9357	-35.8822	WDRHFNTHWWIF	-22.3831	-46.2436	-23.8606
SAMMFRRGLIFW	3.81098	-32.0678	-35.8788	WMWLQRQHYRDF	-18.6038	-42.4638	-23.86
NTWARIWAVFLR	-3.38387	-39.259	-35.8751	WAHNKKLTWFGW	-18.5098	-42.3697	-23.8598
STWTRIWATFLR	-2.17093	-38.0434	-35.8725	WTIIWRGNFRVH	-14.7863	-38.646	-23.8597
NTWARIWATFLR	-3.21215	-39.0779	-35.8658	QYWDNRMWAKIH	-18.4234	-42.2785	-23.8552
DAAMFRRGLIFW	5.19068	-30.6739	-35.8646	WWHFLNAGWRIH	-17.2586	-41.1112	-23.8526
DNFMFRRGLIFW	4.10125	-31.7606	-35.8619	WSWTGRTWHREF	-15.9883	-39.8369	-23.8487
WAKFFVTTWWSF	-7.76717	-43.6212	-35.854	FNRTNFTWIRMF	-14.2926	-38.1352	-23.8427
ATWARIWATFKR	-3.26119	-39.1113	-35.8501	FWWDIITHHRHF	-21.0226	-44.865	-23.8423
TEDMFRRGLIFW	5.29852	-30.5493	-35.8478	FWWTTIADHRLF	-20.8427	-44.6849	-23.8422
FWWGTIQGSRIF	-7.25466	-43.1024	-35.8477	WAHNKKLNWFNW	-18.1908	-42.0301	-23.8393
TVTMFRRGLIFW	5.0792	-30.7684	-35.8476	FWWDHIHHHRIF	-22.5479	-46.3853	-23.8374
ATWARIWAAWMF	-8.90896	-44.7536	-35.8447	WDRHFNRHWWNF	-21.6209	-45.4527	-23.8318
DLWARIWTKFLR	-3.94086	-39.7842	-35.8433	FWWDHIHGHRLF	-21.0209	-44.8516	-23.8307
WSQWWKVAHRLR	-6.42824	-42.2684	-35.8402	FWWINRLGHRQF	-17.6013	-41.4302	-23.829
WWTIHITEHRIF	-9.31662	-45.1554	-35.8388	WEWYKFHHKLWH	-15.1997	-39.0205	-23.8208
TSWHRIWATFLR	-4.03705	-39.8728	-35.8358	HYWQDRMWALTK	-15.0851	-38.8989	-23.8138
FWWGSIQMDRIF	-8.77718	-44.6101	-35.8329	WWEIAHTEWRMH	-19.0193	-42.8252	-23.8059
FWWIDITMIRIY	-5.60408	-41.4369	-35.8329	YSAWQWHMHVMR	-13.6538	-37.4575	-23.8036
SDKMFRRGLIFW	3.82396	-32.0084	-35.8323	WNWHEMMTWRGL	-23.85	-47.6474	-23.7974
ADWARIWATFMR	-5.88727	-41.7191	-35.8318	FWWQHIEEHRIF	-22.6543	-46.4515	-23.7971
FWWQDIGTNREF	-7.49323	-43.3241	-35.8308	FWWDTIHQHRIF	-22.8128	-46.6017	-23.7889
ATWGRIWAVFMR	-6.08846	-41.9172	-35.8288	NKDWWWHMHAMM	-17.1111	-40.8994	-23.7883
DEWERIWTKFKF	-2.05141	-37.8772	-35.8258	FWWESITSHRIF	-22.2596	-46.0435	-23.7839
DTWGRIWAVFMR	-6.6054	-42.4299	-35.8245	FWWESIHHHRIF	-22.7121	-46.4903	-23.7783
ADWARIWTKFLR	-3.74759	-39.5669	-35.8193	HRWNRIWTYHMW	-19.7609	-43.5351	-23.7742
ATFMFRRGLIFW	4.94303	-30.8748	-35.8178	QHAWWWHMHNMM	-17.9632	-41.7364	-23.7732
GQWERIWTKFLR	-3.05198	-38.8697	-35.8177	HRWFRIWTNTMW	-19.4852	-43.2582	-23.773
NNMMFRRGLIFM	5.24048	-30.577	-35.8175	FWWHQIRLHRQF	-21.7633	-45.5306	-23.7673
WAKFFVVLWWSF	-8.04547	-43.8626	-35.8171	KQIQQWGWTFMR	-8.07254	-31.8369	-23.7643
ATWTRIWASWMF	-7.90002	-43.7167	-35.8167	WDYWFNSGHRGF	-16.278	-40.0403	-23.7622
TVDMFRRGLIFW	5.73976	-30.0723	-35.8121	TTSQYRFAFGKM	-7.26221	-31.0209	-23.7587
FWWQHITSYRIF	-9.6954	-45.5037	-35.8083	FSRQHFSWIRMF	-14.4179	-38.1715	-23.7536
TTKMFRRGLIFW	4.49165	-31.3151	-35.8067	WERFFHGHWWHF	-22.0324	-45.7821	-23.7498
FWWQTIGSNRQF	-7.77636	-43.5776	-35.8012	WGSWYMTTHRHF	-17.6006	-41.3464	-23.7457
ATWTRIWANWMF	-7.41549	-43.2149	-35.7994	WAGIWQSDFWVH	-15.7536	-39.4989	-23.7454
ATWGRIWTKFLR	-2.77882	-38.578	-35.7992	FWWQTIKEHRLF	-21.5994	-45.3445	-23.7451
STDMFRRGLIFW	5.21054	-30.5846	-35.7951	WQKFFQTQWWNF	-20.0801	-43.8222	-23.7422
DEWERIWTKFYF	-4.64824	-40.4402	-35.792	WDRFFQNRWWNF	-20.7598	-44.4987	-23.7388
ATWARIWTAFLR	-4.3949	-40.1857	-35.7908	QNGTTRWFYDLM	-9.17526	-32.9121	-23.7369
TSWERIWTKFLR	-2.93989	-38.7289	-35.789	WRWGHRMWHLIH	-18.7188	-42.438	-23.7192
FWWGLIQGDRIY	-6.87442	-42.6625	-35.7881	FERHFTQHWWNW	-21.8132	-45.525	-23.7118
SNMMFRRELDFM	6.3062	-29.4724	-35.7787	TQHWWWHMHLMR	-20.8292	-44.5384	-23.7093
DTWERIWTKFLR	-4.19862	-39.9758	-35.7772	FWWHHINAHRIF	-21.9099	-45.616	-23.7061
STWGRIWTGFLR	-4.11088	-39.8855	-35.7746	FWWQHIKEHRLF	-22.2933	-45.9955	-23.7021
DFNMRFRALIFR	2.49563	-33.2784	-35.7741	WKWHEMMSWRVH	-24.2734	-47.97	-23.6967
ASWARIWATFLR	-3.00286	-38.7759	-35.773	WDFFKTSAWWNF	-15.4787	-39.1736	-23.6949
NFWERIWASSRW	-4.37839	-40.1509	-35.7726	WNYHHKSGWWVF	-17.2772	-40.9718	-23.6946
DEWERIWTKFRW	-5.93312	-41.702	-35.7689	WEWHEMMNWRTL	-24.6623	-48.3551	-23.6928
FWWQGIGTNRIF	-8.72737	-44.4956	-35.7683	WTNHFNLGWWTF	-16.1219	-39.8126	-23.6907
STWGRIWAVFLR	-2.93057	-38.6955	-35.765	TKDWWWHMHAMM	-17.2882	-40.9773	-23.6891
WGTWWLVAHRIH	-5.29116	-41.051	-35.7598	WEQWWHRVHRQF	-20.7899	-44.4667	-23.6768
FWWQVINSGRIY	-6.89414	-42.6529	-35.7588	GAWSQRMWGLIH	-15.8669	-39.5347	-23.6677
EEWERIWTKFAR	-2.10524	-37.8634	-35.7582	WDMKHQTLWWDF	-17.4505	-41.1171	-23.6666
ETWERIWTKFLR	-4.0466	-39.8028	-35.7562	FHRDNFQWIRMF	-14.7484	-38.413	-23.6647
FWWQAIGTNRGF	-6.54226	-42.2982	-35.7559	WAQWWYNLHRTK	-17.6182	-41.2726	-23.6544
FWWGGIQQNRIY	-7.25468	-43.0076	-35.7529	WFNWFYANGRSK	-9.831	-33.4817	-23.6507
FWWQQIGTNRSV	-1.39179	-37.1412	-35.7494	WDGWWYRNHRHF	-18.9445	-42.595	-23.6505
TAFMFRRSLIFW	4.20094	-31.5421	-35.743	MRHSRIWTQWMW	-22.6605	-46.3042	-23.6436
WGNWWLVAHRIH	-5.81119	-41.5503	-35.7391	FWWHQIKDHRQF	-21.2717	-44.9136	-23.6419
FWWQNIGDNRQF	-7.28859	-43.024	-35.7354	WNYHHKTGWWVF	-16.9663	-40.6032	-23.6369
DAKMFRRGLIFW	4.01954	-31.7159	-35.7354	WEQWWLITHRQF	-20.5347	-44.1709	-23.6362
DSNMFRRYLIFM	6.6598	-29.0714	-35.7312	WGDWWNAHHRFY	-17.7195	-41.3544	-23.6349
NHWMERMWANIR	-5.36118	-41.0916	-35.7304	FWWQAIHHHRIF	-23.0157	-46.6438	-23.6281
EFWERIWATVQR	-5.3483	-41.0771	-35.7288	FTRHSFSWIRMF	-14.5143	-38.1417	-23.6274
DSNMRFRALIFR	3.01461	-32.7118	-35.7264	WTNWWHKVHRQF	-19.7135	-43.339	-23.6255
FWWYQIGNNRSF	-4.98921	-40.7148	-35.7256	WSQHFNTYWWNF	-16.9069	-40.5249	-23.618
STNMFRRGLIFM	6.36593	-29.3575	-35.7234	WGNWWNDHHRFY	-17.9645	-41.5696	-23.6051
FWWQGIGTNRSH	-5.15701	-40.8798	-35.7228	FWWQHIHEHRIF	-23.1632	-46.7627	-23.5995
ADSMFRRGLIFW	5.49921	-30.2187	-35.7179	WTHWWFVDHRGF	-19.1805	-42.7737	-23.5932
STWGRIWANWLR	-4.8378	-40.5499	-35.7121	FWWHQINSHRIF	-21.6597	-45.2474	-23.5877
SNLMFRRELNFM	6.5191	-29.1887	-35.7078	MRHGRIWTTWMW	-22.7093	-46.296	-23.5867
FWWGHIQGDRIF	-7.83936	-43.5464	-35.7071	WQWHEMMDWRKH	-24.332	-47.9179	-23.5859
FWWGSIQTDRIF	-8.02516	-43.73	-35.7049	TGGWWWHMHNMM	-18.0786	-41.6644	-23.5858
FWWEQIGNNRIF	-8.32821	-44.0231	-35.6949	FWWDHITWHREH	-19.7732	-43.3542	-23.581
TNLMFRRGLLWW	4.02063	-31.6709	-35.6915	KYWQIRMWDFTH	-15.9569	-39.5341	-23.5772
FWWGLIQMDRIY	-7.14991	-42.8407	-35.6908	WHHHKMIAWRAW	-22.4483	-46.0219	-23.5736
NEWERIWTSKRW	-5.27818	-40.968	-35.6898	FTRQHFAWIRMF	-14.9159	-38.4876	-23.5718
FWWQHIGANRSF	-6.33708	-42.0264	-35.6893	FKWTGRMWSLIH	-16.9514	-40.5222	-23.5708
DAMMFRRGLIFW	3.57918	-32.1095	-35.6887	LKHWWWHMHSMR	-20.8007	-44.3714	-23.5707
NSLMFRRGLLWW	4.00095	-31.6869	-35.6878	FTWHAHYHFMNI	-13.669	-37.2368	-23.5679
SDNMFRRGLIFM	6.40968	-29.2714	-35.6811	HYWNIRMWAHIR	-19.7511	-43.3178	-23.5667
DNLMFRRGLLWW	3.33684	-32.343	-35.6799	FWWTTIYKHRAF	-20.38	-43.9407	-23.5606
TSWARIWATFLR	-2.59792	-38.2767	-35.6788	WWEFKHQHWRIY	-21.5384	-45.0974	-23.559
ARTARIWTGWMF	-7.22519	-42.9027	-35.6775	FTRGSFTWIRMF	-14.5884	-38.1395	-23.5511
ATWGRIWAVFLR	-3.42647	-39.1033	-35.6769	WWDFLNANWRAH	-15.7146	-39.264	-23.5494
WKKFFVAKWWTF	-8.25851	-43.9275	-35.669	WTRFFHDHWWKF	-22.961	-46.51	-23.5491
DFNMRFRALIHW	3.06887	-32.599	-35.6679	FTRGHFTWIRMF	-14.6381	-38.185	-23.547
VTWDRIWAKWMF	-8.42217	-44.0896	-35.6674	FERTNFQWIRMF	-14.6777	-38.2241	-23.5464
FWWGSIQMERIY	-6.44889	-42.1122	-35.6633	FTRANFSWIRMF	-14.8611	-38.3983	-23.5372
WAKFFVTLWWHF	-7.89567	-43.5585	-35.6628	FERFFTQHWWNW	-21.8697	-45.4037	-23.534
VTWGRIWTKFLR	-4.56119	-40.2219	-35.6607	WQWHEMMNWRHR	-25.0336	-48.5613	-23.5277
QTWARIWATFMR	-6.06989	-41.7294	-35.6595	FWWDHINIHRDF	-21.1895	-44.708	-23.5185
WGSWWLVAHRIF	-8.03551	-43.6949	-35.6594	WNEWWAGEHRQF	-20.0279	-43.5407	-23.5129
NNSMFRRGLIHW	5.88273	-29.7739	-35.6566	WKTWWNELHRIF	-19.5272	-43.0267	-23.4995
NDSMFRRGLIHW	5.21879	-30.4378	-35.6566	WGTWWQMEHRNR	-16.9991	-40.4971	-23.4979
FWWISITMLRIY	-7.2166	-42.8725	-35.6559	FWWQHITEHRLF	-22.1462	-45.6429	-23.4967
STTDYRWDYSHM	4.62466	-31.0223	-35.647	WTRFFHGHWWKF	-23.0962	-46.5889	-23.4927
FWWQEINSGRIF	-8.62813	-44.2691	-35.6409	IYWQHRMWQHIR	-19.722	-43.2147	-23.4927
VTWTRIWTLFLR	-3.92127	-39.5617	-35.6404	WQKFFQQQWWNF	-20.8571	-44.3256	-23.4684
TTVMRFRALIHW	4.71845	-30.9156	-35.6341	WNEWHRGLHRFW	-15.473	-38.9334	-23.4604
TTWGRIWTGFLR	-4.77796	-40.4117	-35.6338	HRWFRIWTSTMW	-20.1978	-43.657	-23.4592
NESMFRRGLIFW	5.30802	-30.3186	-35.6266	WAWTHRSWHREF	-16.625	-40.0828	-23.4578
FWWQSIGTNRAF	-6.68404	-42.3058	-35.6218	FGRHFALHWWNW	-21.3585	-44.8102	-23.4517
FWWSGIGQNRIY	-6.93514	-42.5549	-35.6198	FWWTYITKHRAF	-20.6453	-44.0945	-23.4492
NVWKVRMWAAIY	-4.72404	-40.338	-35.6139	NSLNTWGWDYMM	-7.29999	-30.7446	-23.4446
DFTMRFRALIFW	2.38908	-33.2225	-35.6116	WDQWWSNMHRIF	-19.287	-42.7313	-23.4443
SEWERIWTKFLW	-5.78484	-41.3905	-35.6057	FSRTNFDWIRMF	-14.6904	-38.1315	-23.441
TTVMFRRGLIFW	4.89126	-30.7137	-35.605	FTRHDFTWIRMF	-14.8008	-38.2378	-23.437
WGTWWLVAHRIF	-8.11312	-43.7167	-35.6036	EMWHTRMWVHIR	-19.5076	-42.9419	-23.4343
FWWGLINMLRIY	-6.84032	-42.4435	-35.6032	KNHWWWHMHVMR	-22.6037	-46.0291	-23.4254
GTWARIWTGFLR	-5.44133	-41.0383	-35.597	NYWQKRMWEHIL	-16.9322	-40.3572	-23.425
TDKMFRRGLIFW	3.79527	-31.8014	-35.5967	FTFQSFDWVRIH	-9.79174	-33.2151	-23.4234
DTWTRIWALFLR	-3.23834	-38.8345	-35.5961	QYWNTRMWLFER	-14.8229	-38.2437	-23.4207
FWWQTINSGRIF	-9.36927	-44.9641	-35.5948	TGSWWWHMHTMM	-18.1435	-41.5588	-23.4152
FWWDLINMLRIY	-6.71796	-42.3069	-35.5889	HRWTRIWTGFMW	-21.0926	-44.4997	-23.4071
SNLMFRRGLLWW	3.96601	-31.6216	-35.5876	WMWHEMHHWRAL	-24.7728	-48.1773	-23.4045
FWWQGIGSNRIY	-6.81635	-42.4038	-35.5874	KYWQHRMWHFIH	-18.5037	-41.905	-23.4013
TFNMRFRALIFW	2.3637	-33.2199	-35.5836	WERHFNRHWWNF	-22.1398	-45.5385	-23.3987
ARTARIWTEWMF	-7.41861	-43.0015	-35.5829	FTRESFTWIRMF	-14.3707	-37.7679	-23.3972
ATWGRIWTVFLR	-4.29735	-39.8797	-35.5824	FWWRHITEHRLF	-21.8326	-45.2165	-23.3839
NFWERIWASARW	-5.65276	-41.2348	-35.582	WKQWWEMAHRQF	-20.804	-44.1833	-23.3793
FWWDIIQMYRIY	-6.98086	-42.5602	-35.5793	WFQIWEYHWRAH	-17.2352	-40.6137	-23.3784
FVIDVFSWQRQK	0.575796	-35.0002	-35.576	WLAWFDSHHRSF	-16.8097	-40.1872	-23.3775
EEWERIWTKFAF	-2.08644	-37.6621	-35.5757	NYWQHRMWEKIL	-17.8293	-41.1996	-23.3703
SKNMFRRGLIFM	5.25588	-30.3193	-35.5752	WEQWWHTGHRQF	-20.1623	-43.5295	-23.3672
SSSMRFRGLIFW	3.54308	-32.0312	-35.5743	SKEHTRHWHSMM	-12.6096	-35.9758	-23.3661
FWWGNIQMDRIY	-7.07484	-42.6479	-35.5731	WDHHKMIQWRSW	-22.8173	-46.1803	-23.363
FWWDHITSYRIF	-9.4817	-45.0543	-35.5726	HRWARIWTAHMW	-20.8225	-44.1844	-23.3619
DSSMRFRGLIFW	2.96743	-32.6032	-35.5706	WSQWWNRDHRAF	-19.4313	-42.7921	-23.3608
FWWGHIQTDRIF	-8.55111	-44.1216	-35.5705	NTSMIQMYWINR	-10.6157	-33.9725	-23.3568
FWWYGIQMLRIY	-7.41123	-42.9788	-35.5675	WNFWWSAEHRQF	-19.1654	-42.5198	-23.3543
LSNMFRRGLIHW	6.16962	-29.3963	-35.5659	WATWKTTHHRDY	-13.784	-37.1348	-23.3508
ASWARIWTLFLR	-3.32833	-38.8886	-35.5602	WNDFFTQKWWGF	-18.2773	-41.6099	-23.3326
NSSMRFRTLIFM	4.79269	-30.7667	-35.5594	HWWQRIWQGHRF	-20.253	-43.5816	-23.3287
WWDLHITEHRIF	-8.45192	-44.0087	-35.5568	FHRGSFTWIRMF	-14.9669	-38.2899	-23.3229
TDLMFRRGLLWW	2.90605	-32.6502	-35.5562	HRWARIWLNQMW	-19.4494	-42.771	-23.3216
DAVMFRRGLIFW	4.74027	-30.8126	-35.5529	GYWHSRMWSFIR	-18.181	-41.5006	-23.3196
DTWGRIWTGFLR	-5.082	-40.6258	-35.5438	WENFFTNLHRMF	-16.7363	-40.0553	-23.3189
NTSMFRRALIFW	6.33888	-29.2034	-35.5423	WTWLTRQHYRQF	-19.5662	-42.8831	-23.3169
FWWQGIQNIRIF	-9.41229	-44.9534	-35.5411	FQFTRFSWERQH	-11.3987	-34.711	-23.3123
SEWERIWTKFRW	-6.01446	-41.5538	-35.5393	WEIWWQSNHRSF	-18.5442	-41.8524	-23.3083
SNNMFRRGLAWW	5.08705	-30.4516	-35.5387	WQRFFTGRWWNF	-22.1432	-45.4456	-23.3023
FWWGGIQQDRIY	-7.3752	-42.9129	-35.5377	QQLWWWHMHAMR	-18.3584	-41.6468	-23.2885
FWWQTIGANRSF	-6.0701	-41.6057	-35.5356	HYWDSRMWGLIH	-18.3925	-41.6784	-23.2859
NSLMFRRALIFW	6.55577	-28.9698	-35.5256	FWWQSIIRHRHF	-21.9914	-45.2768	-23.2854
WAKFFVGKWWNF	-8.69889	-44.2245	-35.5256	WKHWWMTTHRVF	-20.0818	-43.3666	-23.2849
LSSMRFRALIFW	3.09886	-32.4264	-35.5253	WTWHEMMNWRGL	-24.4273	-47.6989	-23.2715
NALMFRRTLIFW	7.33757	-28.1871	-35.5247	FWWHKIIAHRHF	-21.2432	-44.5107	-23.2676
FWWQAIGNNRSF	-5.64873	-41.1704	-35.5217	WNEIWLATFWHH	-13.8588	-37.1247	-23.2659
KANMFRRGLIFW	5.13706	-30.3821	-35.5192	RDLTQFGWNFMR	-7.28448	-30.5456	-23.2611
TNGMFRRGLIFW	5.68401	-29.8351	-35.5191	SSSWWWHMHLMR	-20.9255	-44.1842	-23.2588
SSTWTRWFLSMM	0.711449	-34.807	-35.5185	HYWGTRMWNLIH	-18.5478	-41.8048	-23.257
FWWGSISGNRIY	-6.20316	-41.7191	-35.516	WSSIWKNTFWHK	-14.8966	-38.1533	-23.2567
EEWERIWTSKRF	-6.28924	-41.8051	-35.5159	SQLWWWHMHAMR	-18.5967	-41.8532	-23.2565
FWWGQIGTNRIF	-8.83104	-44.3464	-35.5153	SSDKSRWFYYLM	-9.47115	-32.7184	-23.2472
FWWGHIQTVRIF	-8.05764	-43.5701	-35.5125	FWWENILHHRDF	-21.9549	-45.2008	-23.2459
NSSMRFRALIFR	2.99674	-32.5152	-35.512	DSSWWWHMHLMR	-21.1183	-44.3625	-23.2442
FWWGTIQADRIF	-8.65441	-44.1638	-35.5094	WDMWEKHNMIHH	-13.908	-37.1433	-23.2353
VTWGRIWTLFLR	-4.92631	-40.4341	-35.5078	WTHWWMKTHRVF	-19.5004	-42.7352	-23.2349
TESMFRRGLIHW	4.64241	-30.8649	-35.5073	TDKWWWHMHGMM	-18.0457	-41.2806	-23.2348
VTWARIWTKFLR	-5.44863	-40.954	-35.5054	WKQWWEMEHRQF	-21.2844	-44.5148	-23.2304
TTVMRFRALIFW	4.02531	-31.4801	-35.5054	WNWLDRQHYRNF	-18.9794	-42.2074	-23.228
DSNMFRRELDFM	6.84692	-28.6579	-35.5048	WHSWYTTTHRVF	-16.6507	-39.8672	-23.2165
SSNMRFRALIFR	3.41377	-32.0906	-35.5043	FWWQHIAHHRVF	-22.2615	-45.4721	-23.2106
FWWYGIQMDRIF	-9.15385	-44.6544	-35.5006	MRHTRIWTSWMW	-23.553	-46.7634	-23.2105
FWWGHITSKRIY	-7.792	-43.2924	-35.5004	WFEFQVQVWRAH	-17.8688	-41.0773	-23.2085
TNKMFRRGLIFM	5.64876	-29.8507	-35.4995	WAVWWAMSHRQY	-19.5067	-42.7151	-23.2084
TAWGRIWAVWLR	-4.9584	-40.4557	-35.4973	DQSWWWHMHLMR	-20.4775	-43.6856	-23.2082
FWWDGIQGNRIY	-6.87277	-42.3688	-35.496	WTQWWNRFHRQF	-20.9884	-44.1958	-23.2074
FWWQDIGNNRQF	-7.56591	-43.0615	-35.4955	MRHQRIWTDWMW	-23.3441	-46.5455	-23.2015
WAKFFVSIWWIF	-8.10955	-43.6018	-35.4923	WHHHKKLNWIIW	-21.309	-44.5091	-23.2001
TNNMFRRGLAWW	5.24738	-30.244	-35.4914	WKYWFNTGHRGF	-16.4501	-39.6493	-23.1991
STFMFRRTLIFM	6.27856	-29.2126	-35.4911	WWEINHSGWRFY	-19.1716	-42.3697	-23.1981
SVMMFRRGLIFW	4.18094	-31.3082	-35.4891	WWEFNHHHWRIY	-22.661	-45.8507	-23.1898
FVIDVFSWQRQY	1.96275	-33.5259	-35.4887	HRWSRIWQDGMW	-19.7509	-42.9371	-23.1861
TVMMFRRGLIFW	4.18566	-31.3028	-35.4885	WDTFWIGHHRIW	-18.2867	-41.4713	-23.1846
TSMMFRRGLIFW	3.55342	-31.935	-35.4884	FLTWWEGFHRHW	-19.6972	-42.8764	-23.1792
NATMFRRGLIFW	4.67151	-30.8139	-35.4854	WGIWWFKTHRQF	-20.197	-43.3736	-23.1766
FWWGHIQADRIF	-8.14243	-43.6269	-35.4844	WQSWYMTTHRHF	-18.152	-41.3145	-23.1625
SSNMFRRGLIFM	6.69929	-28.7836	-35.4829	FWWHEIISHRQF	-21.4391	-44.5989	-23.1599
ATWARIWATFKW	-5.39532	-40.8764	-35.4811	WSRHFEAHWWIF	-22.6098	-45.7691	-23.1592
FWWYGIQMGRIF	-8.92973	-44.4055	-35.4757	QYWERRMWNFIH	-18.3504	-41.5076	-23.1572
ASWARIWTAFLR	-3.8713	-39.3468	-35.4755	TYWQQRMWLKIH	-18.8347	-41.9736	-23.1389
FWWVGIQQVRIY	-7.34365	-42.812	-35.4683	FWWHAIIAHRHF	-21.3141	-44.4496	-23.1355
SDTDYRWDYSHM	4.48179	-30.9819	-35.4636	FNYQHRIKQFMH	5.05308	-18.082	-23.1351
AEWERIWTSKRF	-6.25442	-41.7157	-35.4613	VYMENLAGHRHY	-8.29917	-31.4326	-23.1334
ADWARIWTGFLR	-5.01409	-40.4741	-35.46	FWWHGIQAHRIF	-23.1033	-46.2317	-23.1284
WNQWWLVAHRIH	-6.64427	-42.1029	-35.4587	FWWTKIANHRVF	-20.9704	-44.0937	-23.1234
NGNMFRRGLIFW	7.79557	-27.6572	-35.4528	MRHDRIWTQWMW	-22.7723	-45.8953	-23.123
FWWQEINSGRIY	-7.19586	-42.6477	-35.4518	FWWNQIGQHRDF	-21.3466	-44.457	-23.1104
STWTRIWANWLR	-4.64148	-40.0924	-35.451	WQHRWISKFWLH	-17.057	-40.1652	-23.1081
DRWARIWTKFLR	-6.2439	-41.6916	-35.4477	MRHSRIWTGWMW	-23.7544	-46.8497	-23.0953
ATWARIWATFFR	-4.20944	-39.6562	-35.4467	LYWTSRMWELTK	-15.4389	-38.5332	-23.0943
QNDMFRRGLIFW	5.00351	-30.4402	-35.4437	WGFHKKLSWFHW	-20.0471	-43.1381	-23.091
FWWGSISGNRQY	-5.50898	-40.9494	-35.4405	FHRHFELHWWNW	-22.2015	-45.2915	-23.09
FWWESIGANRQF	-7.71972	-43.1553	-35.4356	WQTHFSKYWWNF	-17.5871	-40.6719	-23.0848
FWWGEISGNRQY	-5.39679	-40.8318	-35.435	HRWNRIWLNQMW	-19.4545	-42.5387	-23.0842
NRWTRIWTLFIR	-5.07187	-40.5022	-35.4303	WIHHKKLNWIDW	-20.8292	-43.9114	-23.0821
FWWAHITSYRIF	-9.37879	-44.8079	-35.4291	QTHWWWHMHRMR	-22.0892	-45.167	-23.0778
FWWQVIGTNRIF	-9.11445	-44.5431	-35.4287	FWWTLIKEHRQF	-22.264	-45.3413	-23.0773
FWWAHIGTNRIF	-8.95592	-44.3839	-35.428	TNGWWWHMHSMM	-17.4569	-40.5322	-23.0753
EDNMFRRGLIFW	5.20942	-30.2185	-35.4279	WMRHFATHWWNF	-22.7564	-45.8313	-23.0749
WAKFFVDYWWVF	-8.1923	-43.6189	-35.4266	WNEWWAADHRQY	-18.8289	-41.9024	-23.0735
FWWGHIGTNRIF	-8.98573	-44.4106	-35.4249	WQDWWSNMHRTF	-18.3274	-41.3989	-23.0715
SSVMFRRGLIFW	5.2079	-30.2141	-35.422	HYWEQRMWAHIR	-20.462	-43.5328	-23.0708
TNKMFRRTLIFM	6.3987	-29.0231	-35.4218	WKYWFNSGHRGF	-16.6739	-39.7439	-23.07
NLSMFRRGLLWW	4.06145	-31.3584	-35.4199	WSQWWERAHRLF	-20.3065	-43.375	-23.0686
DKSMRFRALIFW	3.15911	-32.259	-35.4181	WGAWFVSSHRFF	-17.9743	-41.0384	-23.064
DRWTRIWTLFLR	-6.13685	-41.5544	-35.4175	WSHVWFATFWQR	-15.7894	-38.8511	-23.0617
NSSMRFRALIFM	4.10455	-31.3071	-35.4116	WNHWWQKMHRDF	-18.9952	-42.0444	-23.0492
ARWARIWTKFLR	-6.28373	-41.6937	-35.41	WAWMHRSWHREF	-17.1386	-40.1877	-23.049
DFSMRFRALIFW	2.18003	-33.2278	-35.4079	WDFFKNNAWWNF	-16.7273	-39.7753	-23.048
SNMMFRRSLIFM	5.92445	-29.4821	-35.4065	WEQWWLIHHRQF	-21.932	-44.9795	-23.0475
IEWERIWTSKRF	-7.21581	-42.6206	-35.4048	HYWNQRMWAFIH	-19.046	-42.0924	-23.0464
FWWGQIGTNRGF	-6.74857	-42.1505	-35.4019	FSRGHFTWIRMF	-15.1564	-38.2014	-23.045
WGSWWLVAHRLL	-5.4541	-40.8551	-35.4009	WQWHEMMFWRNH	-25.0047	-48.0492	-23.0445
GEWERIWTKFMF	-7.29577	-42.6964	-35.4006	GQSRVFMNWMRW	-17.208	-40.2448	-23.0369
TTWARIWTKFLR	-4.8944	-40.2895	-35.3951	FWWEQILHHRDF	-22.1353	-45.1662	-23.0309
AEWERIWTKFLF	-3.86306	-39.2576	-35.3945	FWWTEINHHRLF	-21.5993	-44.6263	-23.027
MTSMRFRALIHW	2.94017	-32.454	-35.3941	FTRGTFSWIRMF	-15.2415	-38.2618	-23.0203
DSNMFRRALIFM	6.754	-28.6362	-35.3902	FWWTGINEHRMF	-21.9108	-44.9308	-23.0201
FWWAQIGNNRIF	-8.18	-43.5701	-35.3901	WWKFLNANWRAH	-16.5604	-39.5795	-23.0191
FVIYVFSWQRQK	1.21223	-34.1771	-35.3893	WRRFFTGQWWNF	-20.8352	-43.8487	-23.0135
FWWSHIGTNRNF	-6.59342	-41.9792	-35.3858	WQKHFQANWWAF	-18.5702	-41.5834	-23.0133
SNTWTRWFLSMM	0.307516	-35.0777	-35.3853	WNRFFHTHWWKF	-23.6064	-46.6176	-23.0113
WGTWWLVAHRTH	-6.18414	-41.5658	-35.3816	WYQWKHHDHHGF	-9.33537	-32.3437	-23.0084
EAWERIWTKFMF	-7.75236	-43.1227	-35.3704	VYWNQRMWTKIH	-18.9357	-41.9424	-23.0068
NDAMFRRGLIFW	4.79963	-30.5645	-35.3641	WTHHKMIAWRIW	-23.3042	-46.3049	-23.0007
VNMMFRRGLIFW	3.75587	-31.6055	-35.3614	WTTIWQGLFWRH	-18.0512	-41.046	-22.9949
ADWARIWATFKR	-3.17392	-38.5332	-35.3592	NASWWWHMHGMM	-17.849	-40.8362	-22.9872
ASKMRFRGLIFW	2.88289	-32.4759	-35.3588	FWWHHIKEHRDF	-21.7209	-44.7069	-22.986
ATWARIWAAWLR	-6.26697	-41.6234	-35.3564	WGLIWRGHFRSH	-16.3084	-39.294	-22.9857
DKNMRFRALIFR	2.68219	-32.67	-35.3522	WASWWDRQHREF	-20.2667	-43.2515	-22.9848
SAFMFRRTLIFW	2.89005	-32.4595	-35.3496	QSYHNWFLLWTR	-9.33612	-32.3128	-22.9767
VTWARIWTLFLR	-5.2607	-40.6062	-35.3455	WHWHEMMDWRIH	-25.8405	-48.8162	-22.9757
FWWQQIGTNRTF	-6.99275	-42.3382	-35.3455	FWWDYIHNHREF	-21.8314	-44.8052	-22.9737
FWWGHITSKRMF	-8.68919	-44.0314	-35.3422	WTRFFHNHWWKF	-23.4315	-46.4052	-22.9737
TTWGRIWAVFMR	-7.1695	-42.5115	-35.342	NQLWWWHMHRMR	-21.5687	-44.5382	-22.9695
WGTWWLVAHRIL	-5.34545	-40.6873	-35.3418	FHRASFTWIRMF	-15.4188	-38.3787	-22.9599
NNLMFRRTLIFW	7.39594	-27.9375	-35.3334	WTQWWAMTHRIF	-21.0452	-43.9987	-22.9534
GSSMRFRALIFW	3.61036	-31.7219	-35.3323	FTRHTFTWIRMF	-15.2969	-38.2483	-22.9515
DGAMFRRGLIFW	5.26849	-30.0592	-35.3277	WTRFFAHHWWAF	-23.1619	-46.1041	-22.9423
TEWARIWATFLR	-4.54025	-39.8666	-35.3263	WANIWLQAFWRH	-18.3991	-41.3403	-22.9412
DDSMFRRGLIFW	5.01723	-30.3088	-35.326	QSMIHLQWDRLK	3.3339	-19.6007	-22.9346
DSTMRFRALIFW	2.79335	-32.5282	-35.3215	WESHKYTQWRMW	-14.7283	-37.6573	-22.929
WVKFFDGKWWLF	-10.0028	-45.3213	-35.3186	WHMRQILNWRDW	-22.0488	-44.9773	-22.9285
FWWQYIGTNRIF	-9.10124	-44.413	-35.3118	WTHWWTLAHRLF	-19.44	-42.3675	-22.9275
NENMFRRGLIFW	5.6276	-29.6787	-35.3063	WGGWFSSHHRDF	-17.601	-40.5236	-22.9226
DAEMFRRGLIFW	4.88182	-30.4207	-35.3025	TAAKTRWDYNYM	-7.79604	-30.7184	-22.9223
SDFMFRRGLIFW	3.59917	-31.7028	-35.3019	WDQWWMVTHRTF	-20.2413	-43.1633	-22.922
WAKFFVTTWWEF	-8.44796	-43.7497	-35.3017	FTRAQFTWIRMF	-15.0491	-37.9702	-22.921
SSNWTRWFLSMM	0.98118	-34.3205	-35.3017	DQTRVFMSWMRW	-18.1671	-41.0875	-22.9204
SNSMFRRYLIFM	6.20949	-29.0919	-35.3014	FWWNAIHQHRDF	-22.1462	-45.0659	-22.9197
NLEMFRRGLIFW	6.02097	-29.2721	-35.2931	WNRFFQNHWWTF	-20.2748	-43.194	-22.9192
FWWQTIGANRQY	-6.40616	-41.6984	-35.2922	FNYQHKIREFMH	10.7596	-12.1591	-22.9186
FWWDTIQMYRIY	-7.73951	-43.0315	-35.292	FSREQFTWIRMF	-14.9507	-37.8669	-22.9163
NAKMRFRGLIFW	2.60089	-32.6895	-35.2904	WNTHFNDGWWTF	-16.9466	-39.8602	-22.9136
TEWARIWAVFLR	-4.34455	-39.6249	-35.2804	KNAWWWHMHSMM	-18.4718	-41.3852	-22.9133
AINMFRRGLIFW	4.35663	-30.9221	-35.2787	WIHHKKLNWIGW	-20.7427	-43.6558	-22.913
DSNMFRRALIHW	6.04126	-29.2297	-35.271	WQEWWGAFHRQF	-20.5758	-43.4874	-22.9116
EAWERIWTKFKF	-2.62361	-37.8919	-35.2683	FTRTTFTWIRMF	-15.097	-38.0073	-22.9103
STVMFRRGLIFW	4.64495	-30.618	-35.263	FWWQAIGHHRWF	-21.9608	-44.8705	-22.9097
WSNWWLVAHRIH	-6.26957	-41.5322	-35.2626	WGMHEKISWLNR	-18.0394	-40.9431	-22.9037
TTNMRFRALIFW	3.50901	-31.7529	-35.2619	FHRFFARHWWSW	-22.6785	-45.5806	-22.9021
ASWARIWATWLH	-2.74936	-38.0112	-35.2618	ITHYSWGWGRMR	-9.49989	-32.4002	-22.9003
DFTMQFRALIFW	3.50663	-31.752	-35.2586	FHRDNFTWIRMF	-15.359	-38.2497	-22.8907
FWWAHIQTVRIF	-8.36644	-43.6183	-35.2519	WHKFFKHSWWAF	-20.382	-43.2673	-22.8853
WGNWWLVAHRLL	-5.91523	-41.1661	-35.2509	YWHGKIQMHRQW	-17.8576	-40.7353	-22.8777
NTLMFRRGLLWW	3.7973	-31.4501	-35.2474	FWWEAIKSHRQF	-21.7479	-44.6252	-22.8774
FWWGHITSKRIV	-4.70315	-39.9486	-35.2455	DNSFTRQAFFKM	-10.1545	-33.0271	-22.8726
FWWQQIQNIRIF	-9.03082	-44.2752	-35.2444	WFQWWQTTHRIF	-21.1427	-44.0122	-22.8694
IEWERIWTSKRH	-5.72424	-40.9682	-35.244	FHRQSFTWIRMF	-15.2024	-38.0661	-22.8637
EEWERIWTSKRH	-4.59118	-39.835	-35.2438	QSMIHLQWTRLK	3.16841	-19.695	-22.8634
TKNMRFRALIFR	2.68872	-32.5548	-35.2435	WTHHKMITWRIW	-23.5468	-46.41	-22.8633
WWDIGITEHRGF	-7.58417	-42.8275	-35.2433	HRWIRIWNSHMW	-20.2241	-43.0868	-22.8626
FWWYGIQMGRIY	-7.33905	-42.5805	-35.2414	WGHNKKLFWFNW	-19.4729	-42.3308	-22.8579
SATWTRWFLSMM	-0.602581	-35.843	-35.2404	FWWREITTHRLF	-21.9066	-44.7642	-22.8576
STWARIWATWMR	-6.73368	-41.9737	-35.24	FWWEGHGNWRSF	-16.1195	-38.9756	-22.856
STWGRIWTIFLR	-4.67554	-39.9146	-35.2391	WNQWWSAEHREF	-19.624	-42.4793	-22.8554
WGSWWLVAHRIL	-5.49819	-40.7368	-35.2386	WTNWWHKIHRQF	-20.4343	-43.2833	-22.849
WGVWWLVAHRIF	-8.46418	-43.7027	-35.2385	HRWARIWTTHMW	-21.7102	-44.5501	-22.8399
FWWQQIGTNRKF	-7.48045	-42.7178	-35.2373	WHHWAFFQKTWH	-16.6252	-39.4602	-22.8351
FWWQHIGNNRDF	-7.07571	-42.3077	-35.232	WFWHKMMEWRSH	-24.8524	-47.6867	-22.8343
NNAMFRRGLIFW	5.07716	-30.1547	-35.2319	FWWTHIIDHRKF	-21.8052	-44.632	-22.8268
VEWERIWTKFLR	-4.51663	-39.7484	-35.2317	FYWHEINHVMQH	-13.3819	-36.2048	-22.8229
VEWERIWNSKRW	-3.55321	-38.7764	-35.2232	WQHWWVTAHRMF	-21.1304	-43.9498	-22.8194
SAWERIWTKFLF	-3.19398	-38.4161	-35.2221	WQWESMHRLHKW	-20.474	-43.2928	-22.8188
LSNMRFRALIFW	2.66602	-32.5557	-35.2217	WQKFFQHAWWNF	-21.2665	-44.0844	-22.8179
ARNERIWTDWMF	-8.08964	-43.3102	-35.2206	FNREQFTWIRMF	-15.1918	-38.0046	-22.8128
NSSMRFRDLIFM	4.23582	-30.9818	-35.2176	FDLAWRWNHMNL	-1.90701	-24.7198	-22.8128
TTWARIWAAFLR	-4.51014	-39.7274	-35.2173	FWWHHINVHRDF	-21.1288	-43.933	-22.8042
FWWNHIGANRIF	-9.0188	-44.2355	-35.2167	FRHWWFGYHRHW	-21.2224	-44.026	-22.8036
NTWARIWTLFLR	-4.12027	-39.3337	-35.2134	WSRFFQKHWWNF	-23.5275	-46.331	-22.8035
WAKFFVTDWWHF	-7.66352	-42.8765	-35.213	FWWNGIIHHRQF	-23.0345	-45.8377	-22.8032
NTWGRIWAVWLR	-4.89027	-40.1008	-35.2105	MRHSRIWTEWMW	-23.731	-46.5259	-22.7949
TKNMRFRALIRR	4.26467	-30.9435	-35.2081	FWWRTIHDHRHF	-21.287	-44.0773	-22.7903
WGTWWLVAHRQH	-6.67404	-41.8815	-35.2074	FWWAWIHEHRQF	-22.7479	-45.5355	-22.7876
DTNMFRRELDFM	6.71454	-28.4917	-35.2063	WSHHKMMEWRSW	-23.4976	-46.2837	-22.7861
TESMFRRGLLFW	4.42152	-30.7836	-35.2051	SYWNERMWAKIH	-19.0017	-41.7868	-22.7851
DGMMFRRGLIFW	3.51726	-31.684	-35.2013	WMWHEMHSWRAL	-25.4415	-48.2245	-22.783
FWWQLIQTVRIF	-9.0578	-44.2563	-35.1985	WNTWKWEMHRAY	-14.2488	-37.0282	-22.7794
NDMMFRRGLIFM	4.52945	-30.6668	-35.1963	FHRQTFQWIRMF	-15.3117	-38.0904	-22.7787
FWWYAIQMYRIY	-7.9856	-43.1813	-35.1957	ITHYNWGWERMR	-9.77065	-32.5467	-22.7761
GVWMVRMWAAIF	-6.20406	-41.398	-35.194	GAMADRHLFSMN	-7.08124	-29.8514	-22.7701
WNSWWLVAHRLL	-5.37134	-40.5652	-35.1938	WSMHKKLEWFNW	-21.2982	-44.0671	-22.7689
DNNMFRRGLAWW	4.5477	-30.645	-35.1927	WTIIWRGTFRVH	-16.2712	-39.04	-22.7688
QLHWRMTTLFLL	1.99686	-33.1929	-35.1897	FHRNTFSWIRMF	-15.6381	-38.4051	-22.767
NSNMFRRGLIFM	6.24406	-28.9448	-35.1889	FWWEAIHNHRVF	-22.1085	-44.867	-22.7585
NDMMFRRGLIFW	3.2275	-31.9599	-35.1874	HWWSRIWDSNRF	-18.8627	-41.6204	-22.7576
GTWGRIWTVFLR	-5.05574	-40.241	-35.1853	FRDIIRHQWHHM	-12.85	-35.6036	-22.7536
TNSMFRRTLIFW	5.98665	-29.1985	-35.1852	WDRFFTHSWWNF	-21.0966	-43.8488	-22.7522
KDNMFRRGLIWW	3.52083	-31.6628	-35.1836	KYWQSKMWALIH	-17.9291	-40.6788	-22.7497
TSGMFRRGLIFW	5.32505	-29.8584	-35.1834	SAKIMQFNWFHW	1.99007	-20.7568	-22.7469
NTNMFRRALIFW	6.34518	-28.8332	-35.1784	TDGTTRWYFDLM	-10.4106	-33.1475	-22.7369
SENMFRRELDFM	6.44711	-28.7271	-35.1742	WRRFFTGQWWSF	-20.7451	-43.4746	-22.7295
NVWMVRMWANIR	-5.4003	-40.5743	-35.174	WNDFFTQGWWTF	-18.2473	-40.9757	-22.7284
SSTMRFRALIFW	3.35149	-31.8163	-35.1678	WQHHQWWVMDEG	-0.647173	-23.3749	-22.7277
ARTARIWTAWMR	-7.01665	-42.1844	-35.1678	WDRFFHQNWWRF	-23.2001	-45.9209	-22.7209
SEWERIWTKFLF	-3.67961	-38.8463	-35.1667	MRHTRIWTGWMW	-24.3658	-47.086	-22.7202
NAAMFRRGLIFW	4.69289	-30.4662	-35.1591	FHKWWWHMHTMR	-20.389	-43.0911	-22.7021
TEWERIWTKFYF	-5.35223	-40.5106	-35.1584	WRWSHRMWHLIH	-19.6028	-42.3016	-22.6988
VEWERIWTSKRR	-5.35539	-40.5119	-35.1565	STSYDRWAYDHL	-6.50569	-29.1901	-22.6844
TDWTRIWATFLR	-2.80588	-37.9566	-35.1508	WGMNQEWHMFRQ	-13.3158	-35.9976	-22.6817
DRYHRIWTDLRR	-4.26122	-39.4067	-35.1455	MNHFAWFQVHYK	-8.78815	-31.4696	-22.6814
FWWQIINSGRIY	-6.85195	-41.997	-35.1451	QTRWWWHMHVMR	-23.8024	-46.4832	-22.6809
FWWVYITMLRIY	-7.602	-42.7449	-35.1429	QKTWWWHMHKMM	-18.0312	-40.6961	-22.6649
TLNMFRRALIFW	5.71253	-29.4301	-35.1426	HRHARIWTGWMW	-22.7972	-45.4613	-22.6641
TSNMRFRALIFR	3.40405	-31.7382	-35.1422	FWWTTITNHRLF	-21.9138	-44.5761	-22.6623
TNSMFRRALIFW	5.92078	-29.2181	-35.1388	SSDKYRWTYQLM	-9.65439	-32.3088	-22.6544
SFNMRFRALIFR	2.21267	-32.9248	-35.1375	FWWMVIKHHRSH	-19.9794	-42.6216	-22.6422
FWWQEINSGRIH	-6.12663	-41.2606	-35.134	HYWQHRMWEFTH	-17.5198	-40.1594	-22.6396
NDDMFRRGLIFW	5.37862	-29.7521	-35.1307	HWWTRIWQGLRF	-19.9315	-42.5601	-22.6286
TTKMRFRGLIFW	3.07879	-32.0505	-35.1293	FWWRQITTHRLF	-22.3097	-44.9377	-22.6281
VANMFRRGLIFW	5.29898	-29.8276	-35.1266	WKQWWQIMHRQF	-21.6821	-44.296	-22.6139
FWWDIIEMYRIY	-6.73805	-41.8625	-35.1244	DAGITRQFHGLM	-10.002	-32.6141	-22.6121
SANWTRWFLSMM	0.09186	-35.0313	-35.1232	WSWTNFHFQRYK	-11.8511	-34.4626	-22.6114
ATWGRIWTGFLR	-4.60122	-39.7241	-35.1229	YTSRSHMSIEAF	-7.26154	-29.8686	-22.6071
ATWGRIWTIFLR	-5.05412	-40.1753	-35.1212	WWKFLNASWRAH	-16.802	-39.399	-22.5969
FWWGSIQGNRQY	-6.14231	-41.2607	-35.1184	GGSWWWHMHEMM	-18.3589	-40.9518	-22.5929
EFWERIWAARQY	-6.04655	-41.1633	-35.1168	HRWTRIWTDFMW	-21.6029	-44.194	-22.5911
DTTDYRWDYSHM	3.93611	-31.1802	-35.1163	WGHHKMLEWMHW	-23.0472	-45.6337	-22.5865
FWWEHIGTYRFY	-7.61177	-42.7256	-35.1138	FNYQHRIKEFMH	4.90452	-17.6782	-22.5827
NEWERIWTSKRR	-5.09423	-40.2054	-35.1112	FWWHGIVHHREF	-22.9188	-45.4999	-22.5811
FWWQVINSGRIH	-5.93255	-41.0419	-35.1093	AVNHNWRLLWTR	-9.84315	-32.416	-22.5729
FWWGHISGNRQY	-6.20897	-41.3176	-35.1086	WDSFWIGHHRIW	-18.8394	-41.4085	-22.5692
TFNMRFRALIFR	1.66986	-33.4378	-35.1076	HNDQLLGMANMY	6.08317	-16.4829	-22.566
DFTMQFRGLIFW	2.66145	-32.4448	-35.1063	WQTWWSMEHRLF	-20.465	-43.026	-22.5611
NFNMRFRALIFW	1.90456	-33.2003	-35.1049	WTMWWATKHRQF	-20.6623	-43.2214	-22.5591
DDMIFRRGLIFW	4.31234	-30.7875	-35.0998	YSSRSHMSIEAF	-6.86217	-29.4185	-22.5564
SFWERIWASSRW	-4.92132	-40.0197	-35.0984	WGTWWQMEHRDR	-17.5341	-40.0826	-22.5484
TNSMFRRGLIFM	6.06086	-29.0359	-35.0968	FWWAHIAWHRQF	-23.148	-45.6839	-22.5359
FWWNHIAGNRIF	-9.01251	-44.108	-35.0955	FRHWWFGFHRHW	-21.7298	-44.2653	-22.5355
FWWIIIQMYRIY	-7.4504	-42.5439	-35.0935	WAHIRNTAEWSW	-11.8412	-34.3739	-22.5327
FWWGAIQTDRIF	-8.2728	-43.3658	-35.093	WNEIWQNKFWRH	-18.8038	-41.3361	-22.5323
GNTMFRRGLIFW	5.91996	-29.167	-35.087	WHWHEMHHWRAL	-25.8535	-48.3857	-22.5323
FWWDHITSKRIF	-9.8988	-44.9841	-35.0853	TGEWWWHMHTMM	-19.0749	-41.6071	-22.5321
TNSMFRRGLLHW	5.23811	-29.8471	-35.0852	WGHHKMLKWMQW	-23.3793	-45.9052	-22.526
STFMFRRSLIFW	4.52172	-30.5586	-35.0803	WQRHFFTHWWNF	-23.7072	-46.2317	-22.5245
DTWGRIWTVFLR	-5.26199	-40.3409	-35.0789	YHKVHWQWMWHR	-18.5681	-41.0923	-22.5242
DTNMRFRALIFR	2.48725	-32.5907	-35.0779	WAQWWKMTHRIF	-21.1159	-43.6395	-22.5236
STNWTRWFLSMM	0.140053	-34.9333	-35.0733	GNKFSWNLLWFA	-8.31203	-30.8324	-22.5204
DSMMFRRALIFW	3.79221	-31.2762	-35.0684	HRWARIWLNNMW	-19.3081	-41.8253	-22.5172
ATWGRIWTAFLR	-4.61317	-39.6815	-35.0683	FWWDTISHHREF	-22.5454	-45.062	-22.5166
FWWEKIGNNRIF	-7.75805	-42.8251	-35.0671	FWFAQRLSHRQF	-16.5171	-39.0332	-22.5161
DSNMFRRGLAWW	4.06256	-31.0041	-35.0666	HNMWTWFQKNYK	-11.5655	-34.0808	-22.5153
FWWQHIGGNRDF	-6.85958	-41.9256	-35.066	WQQWWLNFHRQF	-22.0154	-44.5261	-22.5107
DFDMRFRALIFW	1.98149	-33.0838	-35.0653	WREHFVENWWTF	-18.4581	-40.9685	-22.5103
FWWSHIGANRQF	-7.78141	-42.8465	-35.0651	FWWFFIGSHRHE	-18.1558	-40.6654	-22.5096
TAWDRIWAKWMF	-7.54125	-42.5989	-35.0576	HDSMFRRHLTWW	-9.53481	-32.0378	-22.503
FWWQVIGTNRSF	-6.98992	-42.0467	-35.0568	FWWHKIGEHRQF	-21.7852	-44.2832	-22.498
FWWVGITMLRIY	-7.46194	-42.5166	-35.0547	DIGLTRQAFHLM	-9.48413	-31.9798	-22.4957
WDWHEFRHLIWH	-5.37705	-40.4316	-35.0546	YTSLSHMSIENF	-6.2616	-28.7569	-22.4953
FWWQYINSGRIY	-8.10311	-43.1576	-35.0545	WQWHEMMKWRIH	-25.8413	-48.332	-22.4907
FWWQTIGDNRNF	-5.33969	-40.3939	-35.0542	FWWDTIITHRKF	-22.126	-44.6164	-22.4904
FVIDVFSWQRQF	-0.39308	-35.4443	-35.0512	FWWRYIQTHRDF	-22.2114	-44.7017	-22.4903
WAKFFVALWWSF	-9.18008	-44.2297	-35.0496	HYWTGRMWSLIH	-19.2696	-41.7586	-22.489
FWWAEIGTNRIF	-8.74525	-43.7947	-35.0494	FHRTTFQWIRMF	-15.8055	-38.2925	-22.4871
ATWTRIWTAFLR	-4.01422	-39.0625	-35.0483	WEQWWHRLHRQF	-21.9222	-44.4086	-22.4864
SSLMFRRALIWW	3.97837	-31.0699	-35.0483	FWWDTISIHREF	-22.9884	-45.4735	-22.485
QSNMRFRALIFW	3.23116	-31.8113	-35.0424	NYWVQRMWGHIR	-20.0697	-42.5543	-22.4846
DTWTRIWTTFMH	-7.23252	-42.2746	-35.0421	WKHIWHNKFWIH	-18.0569	-40.5401	-22.4833
FWWQAIQNGRIF	-9.4342	-44.4727	-35.0385	WTWHEMMGWRTR	-26.2897	-48.771	-22.4814
DAWTRIWTLFLR	-4.24747	-39.2836	-35.0361	WHHHKMIAWRIW	-23.8422	-46.3221	-22.4799
NLDMFRRGLIFW	5.44506	-29.5907	-35.0357	WTEWHRGLHRFW	-16.2944	-38.7692	-22.4748
NSLMFRRELNFM	6.20076	-28.834	-35.0347	WLGWWQSMHRTY	-18.8897	-41.3638	-22.4741
FWWEHIATYRFF	-8.92791	-43.9566	-35.0287	WWEFEHQTWRIY	-22.3769	-44.8503	-22.4734
FWWGYIQTDRLY	-4.83745	-39.8659	-35.0284	FSRFFAEHWWSW	-22.1349	-44.6053	-22.4704
STFMFRRDLIFW	4.53609	-30.4919	-35.028	FWWQSIAEHRRF	-21.9161	-44.3791	-22.463
WDWHKFRFLSWH	-4.49199	-39.52	-35.028	FWWNQIDMHRAK	-18.9902	-41.4466	-22.4564
HANMFRRGLIFW	4.12741	-30.8983	-35.0257	FGRTSFTWIRMF	-15.5059	-37.9509	-22.4451
FWWAVIQMYRIY	-7.8782	-42.9031	-35.0249	RDLARFWNHMNQ	3.11905	-19.3223	-22.4413
FKHIVFSWVRLE	2.16954	-32.855	-35.0245	FSRENFSWIRMF	-15.889	-38.3299	-22.4409
WNQWWLVAHRIF	-9.04982	-44.0728	-35.023	FNRHREQWWWTF	-18.1803	-40.6168	-22.4365
TNWHRIWATFLR	-4.6024	-39.6235	-35.0211	FWWHAIHVHRIH	-21.2378	-43.6704	-22.4326
FWWEKIGDNRIF	-7.36268	-42.3823	-35.0197	WWHFANATWRTY	-18.6687	-41.0966	-22.4279
FWWGTISGNRIY	-6.46672	-41.4836	-35.0169	WHMRQILSWRSW	-22.8255	-45.2532	-22.4278
IEWERIWNSKRW	-5.13384	-40.1495	-35.0156	FWWQTIKNHRLF	-22.5403	-44.9671	-22.4268
TTWTRIWAVFLR	-3.71706	-38.7324	-35.0153	FWWTDIRTHRNF	-20.9844	-43.4104	-22.4259
NSNMRFRALIFR	2.90481	-32.1102	-35.015	HFWGRIWQTFYR	-18.4828	-40.908	-22.4252
FWWQTINAGRQF	-9.04961	-44.0643	-35.0147	HIELHFMWNKAF	-1.3399	-23.7615	-22.4216
EIWTRIWTLFYR	-4.82484	-39.8387	-35.0138	WQRFFKQQWWTF	-22.1799	-44.5981	-22.4182
WWEIHITEHRIF	-10.4273	-45.4385	-35.0112	WNHWWSLKHRLF	-20.1215	-42.5388	-22.4173
NGSMFRRGLIFW	7.22704	-27.7839	-35.0109	FWWEMINHHRIH	-20.8318	-43.2428	-22.4111
FWWYQIGNNRYF	-6.65122	-41.6616	-35.0104	FWWTRIHLHRQF	-22.9203	-45.3301	-22.4098
ATNMFRRGLIHW	4.59138	-30.4179	-35.0092	WTFNGEWWHFRF	-17.7071	-40.1166	-22.4095
NVNMFRRGLIFW	4.95689	-30.0499	-35.0068	HRWERIWTEWMH	-21.7876	-44.1955	-22.4079
WNSWWLVAHRIH	-6.38461	-41.3896	-35.005	WSRFFSKHWWNF	-24.1535	-46.56	-22.4065
FWWGGIQTDRIF	-9.18734	-44.1917	-35.0044	WWEFTHYGRRAH	-19.4603	-41.8666	-22.4063
DLNMRFRALIFR	2.27335	-32.7305	-35.0039	AYWTDRMWSHIL	-18.0686	-40.4742	-22.4056
WGTWWLVAHRLL	-5.94126	-40.9442	-35.0029	HRWGRIWTSFMW	-22.0247	-44.4302	-22.4055
VTWARIWATFKF	-6.20868	-41.2088	-35.0001	MRWHRIWSSGMW	-21.6894	-44.0943	-22.4049
TDTSYRWNYSHM	3.92687	-31.0522	-34.979	QYWEQRMWSHIH	-18.9888	-41.3932	-22.4044
FERLVFSWVRNK	0.911635	-34.0239	-34.9356	WDGWWYRTHRHF	-20.2002	-42.5971	-22.3969
GLWEVRMWAAIY	-6.01682	-40.7996	-34.7828	WTSIWKNTFWHK	-15.4131	-37.809	-22.396

## Sheet: Promiscuous Peptides
LSTM-SA Model Peptides							PepBD Peptides
Sequence	Average_Score	PET_Score	PE_Score	PP_Score	PVC_Score	Nylon_Score	Sequence	Average_Score	PET_Score	PE_Score	PP_Score	PVC_Score	Nylon_Score
WWHRRMWHLRMW	-51.756	-51.5137	-49.0011	-41.4737	-49.7416	-67.0499	WHWWIHMHHRLR	-46.3188	-57.939	-39.2515	-37.8719	-47.0483	-49.4834
WWVRRMWHLRMW	-51.5149	-51.3804	-47.5442	-42.4025	-50.1339	-66.1134	WHWWNFMHHRYR	-46.0336	-56.5436	-40.6523	-40.8457	-45.9158	-46.2106
WWLRRMWHLRMW	-51.1628	-50.0529	-47.9559	-42.2775	-49.6627	-65.8648	WHWWIDMHHRLR	-45.3583	-57.8102	-38.2867	-36.6333	-46.4323	-47.629
WWRRRMWHLRMW	-51.0797	-47.6453	-50.1384	-41.8138	-49.8761	-65.9248	WHWWHFMHHRHR	-45.3157	-56.6141	-40.3458	-41.5895	-43.2729	-44.7562
WWHRRMWHLRLW	-51.0542	-53.4524	-45.6052	-40.0525	-50.765	-65.3959	WMWWHYMHHRHR	-45.2439	-57.2138	-43.1872	-38.3411	-43.7883	-43.6893
WWHRRMWHLRQW	-51.0123	-49.9634	-45.4186	-40.9395	-51.56	-67.1803	WHWWIAMHHRLR	-45.2096	-57.9489	-38.2991	-35.8365	-46.2718	-47.6917
WWERRMWHLRMW	-50.8925	-50.5972	-47.3083	-42.9651	-47.0789	-66.5133	WHWWITMHHRLR	-45.1448	-57.8905	-37.6529	-34.7968	-48.3684	-47.0153
WWIRRMWHLRMW	-50.868	-50.4441	-47.0897	-41.7389	-51.0375	-64.0298	WMWWHAMHHRMR	-45.0855	-56.354	-43.5045	-38.946	-38.0367	-48.5862
WWKRRMWHLRMW	-50.83	-48.9017	-45.5319	-42.8677	-50.1383	-66.7104	WFWWQLMHHRHR	-45.0382	-55.9556	-40.1379	-36.983	-45.7758	-46.3386
WWHRRMWHLRRW	-50.8254	-51.0591	-47.5725	-42.1272	-49.4131	-63.9553	WFWWTTMHHRMR	-45.0127	-56.5465	-39.1959	-37.2158	-43.5051	-48.6002
WWFRRMWHLRMW	-50.7159	-51.0842	-48.1626	-43.008	-45.8591	-65.4655	WFWWALMHHRHR	-45.0013	-56.6154	-40.9404	-37.5735	-44.264	-45.6131
RWYWRIWQLRMW	-50.6846	-50.3176	-46.7202	-43.1404	-44.7603	-68.4848	WWHQNMWHLRMK	-44.9595	-41.838	-49.472	-23.5723	-47.8462	-62.0687
WWFRRMWHLRRW	-50.6383	-51.1488	-47.9772	-44.3529	-47.1378	-62.5748	WMWWHFMHHRHR	-44.9206	-55.9149	-43.9212	-41.329	-41.2959	-42.1422
WWHLRMWHLRLW	-50.6118	-50.3805	-48.5016	-38.5275	-49.1574	-66.4919	WMWWQHHMHRYR	-44.8773	-51.5047	-44.012	-38.7605	-45.6177	-44.4915
WWHLRMWHLRMW	-50.5494	-46.6895	-50.0868	-40.5744	-48.0582	-67.3381	WHWWDHMHHRLR	-44.8702	-57.8349	-38.824	-37.1432	-42.4259	-48.123
RWFWRIWQLRMW	-50.5415	-49.936	-47.9262	-43.235	-45.5157	-66.0945	WHWWLQMHHRLR	-44.8656	-57.7122	-37.685	-36.9477	-44.3895	-47.5937
WWHLRMWHLRRW	-50.4907	-47.8493	-49.3374	-42.4185	-47.9243	-64.924	WEWWIQMHHRIR	-44.8462	-56.6059	-38.9968	-35.8846	-42.7054	-50.0385
WWHRRMWHLRHW	-50.4802	-52.4639	-46.1586	-40.1127	-48.7365	-64.9292	WHWWLHMHHRLR	-44.7842	-58.2035	-37.3685	-37.9434	-42.0455	-48.36
WWYRRMWHLRMW	-50.433	-49.5839	-46.2908	-42.181	-46.8929	-67.2164	WFWWDLMHHRHR	-44.7724	-56.1274	-40.4762	-37.2703	-44.2431	-45.745
WWHQRMWHLRMW	-50.4287	-46.6175	-50.1796	-39.0835	-49.5445	-66.7184	HWRMHNWFHFRW	-44.7295	-37.6818	-39.8975	-34.3065	-45.0489	-66.7126
WWFRRMWHLRLW	-50.4105	-53.722	-45.7389	-42.6428	-46.1119	-63.8367	WMWWHTMHHRMR	-44.6902	-56.4041	-42.7893	-39.1294	-38.9541	-46.1741
WWLRRMWHLRLW	-50.3975	-51.9805	-43.7921	-41.9829	-51.4305	-62.8016	WHWWDLMHHRHR	-44.6796	-56.8634	-40.1466	-36.6872	-46.2241	-43.4769
WWQRRMWHLRMW	-50.3655	-48.9906	-46.4178	-42.1349	-49.0163	-65.2677	WEWWFTFHHRLR	-44.6791	-62.0837	-33.6355	-40.8584	-37.5611	-49.2567
WWRRFMWHLRMW	-50.3625	-48.0959	-49.2083	-40.5419	-46.4969	-67.4696	WHWWLEMHHRLR	-44.6777	-58.1134	-36.7443	-37.3783	-44.788	-46.3643
WWHRRMWHLRFW	-50.3591	-52.2843	-46.2253	-38.1559	-48.6273	-66.5027	RWHHHIWHLRLW	-44.6713	-29.0253	-44.2825	-34.5738	-46.0728	-69.4023
WWRRRMWHLRRW	-50.3487	-47.4639	-49.0875	-42.2911	-50.188	-62.7131	HWRMHHWFNFRW	-44.6197	-36.4485	-44.7137	-35.3706	-41.8353	-64.7301
RWVWRIWQLRMW	-50.3417	-52.3284	-44.3757	-41.4158	-45.6395	-67.9492	WMWWHDMHHRLR	-44.6052	-57.8825	-42.8116	-36.8822	-40.3796	-45.0703
WWLRRMWHLRHW	-50.3413	-50.7906	-45.3343	-42.2582	-50.2013	-63.1223	WMWWHHMHHRHR	-44.5935	-56.4647	-43.3049	-37.9987	-41.3977	-43.8014
RWLWRIWQLRMW	-50.3343	-49.4564	-47.1025	-41.7697	-45.4567	-67.8863	WMWWHAMHHRLR	-44.5413	-58.0579	-42.846	-37.1946	-39.5164	-45.0917
WWLRRMWHLRRW	-50.2969	-49.3138	-46.8839	-42.8244	-49.9157	-62.5466	WEWWQQMHHRIR	-44.5385	-56.7548	-37.3808	-36.115	-42.6168	-49.8254
WWHQRMWHLRRW	-50.2614	-48.5584	-49.0095	-40.9901	-49.0425	-63.7066	WEWWMTFHHRLR	-44.537	-62.5007	-36.6017	-38.3915	-37.1104	-48.0806
WWHQRMWHLRLW	-50.2554	-50.1976	-48.6099	-37.3736	-50.0453	-65.0506	WMWWDHMHHRLR	-44.5274	-57.775	-41.5826	-38.0461	-39.1372	-46.096
WWRRHMWHLRMW	-50.2541	-47.218	-49.0349	-37.7694	-48.3448	-68.9034	WHWWIGMHHRLR	-44.4671	-57.8095	-37.323	-35.8539	-44.6145	-46.7347
WWHRRMWHLRYW	-50.2345	-51.466	-46.4429	-39.4042	-49.1807	-64.6788	WMWWHNMHHRHR	-44.4574	-56.5125	-42.8701	-36.7185	-46.2107	-39.9752
WWRRFMWHLRLW	-50.218	-52.0469	-46.2568	-40.2256	-46.6635	-65.897	WMWWQDMHHRLR	-44.4492	-57.7657	-41.1898	-36.5786	-41.0971	-45.615
WWRRRMWHLRLW	-50.2156	-50.2722	-47.2068	-39.7212	-50.2546	-63.623	WEWWIQMHHRLR	-44.4414	-57.7793	-38.8116	-35.4606	-41.019	-49.1364
WWRRMRWHLRMW	-50.1993	-47.7939	-48.5247	-37.479	-50.5626	-66.6361	WHWWNHMHHRLR	-44.4299	-57.7852	-36.7308	-36.9948	-41.6609	-48.9777
WWVRRMWHLRRW	-50.1859	-50.8067	-45.2348	-43.0718	-49.3746	-62.4415	WMWWTHMHHRHR	-44.4286	-56.4351	-42.788	-37.2814	-42.0404	-43.5984
WWHRRMWHLRKW	-50.1718	-52.8118	-46.0106	-38.4089	-48.4264	-65.2013	WEWWIHFHHRLR	-44.4257	-61.1194	-35.249	-38.5751	-37.4106	-49.7742
WWHIRMWHLRMW	-50.1523	-46.7894	-49.8129	-39.5182	-47.5019	-67.139	WNWWIQMHHRLR	-44.4205	-57.7661	-37.9084	-34.8027	-42.2824	-49.343
WWRRFMWHLRRW	-50.1476	-49.0092	-48.2113	-41.3249	-48.315	-63.8775	WAWWQNMHHRMR	-44.4122	-56.099	-36.953	-35.9928	-42.6848	-50.3314
WWVRRMWHLRLW	-50.1244	-53.3517	-41.1378	-40.9498	-51.2895	-63.8932	WHWWSHMHHRLR	-44.408	-57.9947	-38.4637	-36.8648	-41.3871	-47.3297
WWRKRMWHLRMW	-50.1191	-45.0007	-49.2888	-39.2243	-50.1222	-66.9597	WEWWMHFHHRLR	-44.402	-60.6808	-36.3269	-40.0601	-37.5288	-47.4136
WWRWFIQYRRMW	-50.1114	-52.2578	-48.5326	-42.2074	-51.0605	-56.4987	WHWWQTMHHRLR	-44.4013	-57.8075	-37.1464	-35.1985	-45.6194	-46.2347
RWEWRIWQLRMW	-50.1095	-50.9056	-46.2092	-42.1736	-43.4877	-67.7713	WHWWLTMHHRLR	-44.3997	-58.1212	-35.669	-36.1947	-45.7996	-46.2139
WWWWFMWHLRLW	-50.1064	-54.6297	-44.822	-42.7881	-44.2479	-64.0443	WNWWHFMHHRLR	-44.3909	-57.6923	-37.5038	-41.5347	-36.8142	-48.4096
WWRRLMWHLRMW	-50.1062	-47.6052	-49.81	-39.0575	-47.8837	-66.1745	HWRMHTWFHFRW	-44.3893	-37.5282	-40.4607	-34.8765	-42.8427	-66.2384
RWQWRIWQLRMW	-50.1054	-50.5429	-46.0339	-41.8123	-45.2761	-66.8619	WEWWQHFHHRLR	-44.3799	-62.6023	-32.5988	-39.3234	-38.6646	-48.7105
WWRRQMWHLRMW	-50.1027	-47.5367	-47.6369	-38.7724	-49.9237	-66.6439	WMWWQSMHHRLR	-44.3784	-57.743	-41.5769	-36.9376	-41.7102	-43.9242
WWVRRMWHLRQW	-50.1003	-49.8602	-41.7896	-42.1082	-52.064	-64.6797	HWRMHNWFQFRW	-44.3755	-35.0888	-43.3078	-32.2492	-45.527	-65.7047
WWHIRMWHLRLW	-50.0959	-49.7059	-48.1044	-38.2888	-48.3547	-66.026	WHWWNHMFHRLR	-44.3715	-60.1019	-36.623	-35.0472	-42.2439	-47.8416
WWGRRMWHLRMW	-50.092	-50.518	-43.2571	-43.2888	-47.619	-65.777	WHWWEHMHHRLR	-44.345	-57.935	-36.3444	-38.548	-40.7784	-48.1192
WWMRRMWHLRMW	-50.0821	-50.1367	-43.3054	-42.2158	-48.4972	-66.2552	HWQRHIWHLRMW	-44.3389	-26.4141	-47.4986	-36.4411	-43.3461	-67.9944
WWWRRMWHLRMW	-50.0805	-50.3037	-49.519	-40.5534	-48.1666	-61.8598	WMWWQNMHHRHR	-44.3251	-56.6258	-41.9513	-36.0962	-45.4651	-41.4871
WWRRRMWFLRMW	-50.0796	-47.4096	-48.0213	-39.5406	-49.8708	-65.5559	WAWWQQMHHRMR	-44.312	-55.8895	-37.6082	-36.715	-40.7434	-50.6038
WWHQIMWHLRLW	-50.0731	-51.0574	-48.0736	-36.8736	-49.9279	-64.433	MWIHHRWHLRQW	-44.312	-35.6162	-42.0266	-29.573	-43.2251	-71.1189
WWRRMMWHLRMW	-50.0652	-46.3329	-48.7506	-38.8232	-48.5569	-67.8624	WAWWTLMHHRMR	-44.3054	-55.9856	-36.9737	-37.6208	-40.7228	-50.2243
WWFMRMWHLRRW	-50.0605	-47.6734	-47.8512	-43.9067	-44.7594	-66.1119	WWQRHMFNFRHW	-44.3004	-45.9299	-28.5512	-50.916	-44.6299	-51.4746
FWWWRMWHLRMW	-50.0562	-50.1942	-49.0687	-41.2448	-44.5932	-65.18	WHWWNYMHHRLR	-44.2974	-57.8924	-36.6148	-36.5911	-44.6857	-45.7029
WWFRRMWHLRQW	-50.0542	-49.4058	-45.5649	-43.5882	-47.2562	-64.456	WHWWIEMHFRQR	-44.283	-51.1469	-37.7399	-37.5691	-51.9696	-42.9895
RWWWHIWQLRMW	-50.0539	-52.956	-47.727	-42.2424	-44.1839	-63.1603	WHWWTQMHHRYR	-44.2789	-56.8223	-39.239	-34.5466	-47.0817	-43.7051
RYRWHLWHLRMW	-50.042	-51.1764	-46.9798	-35.4555	-48.89	-67.7083	WMWWHDMHHRHR	-44.2728	-56.8456	-42.9444	-36.3583	-43.0745	-42.1409
YWWHRRWWHRMW	-50.0392	-48.3523	-46.1226	-37.4502	-54.0058	-64.2651	WMWWEYMHHRHR	-44.2623	-57.2952	-42.764	-38.7089	-38.8661	-43.6774
WWWRRMWFLRMW	-50.025	-49.2985	-49.5927	-40.3214	-48.2919	-62.6205	WHWWQQMHHRLR	-44.2619	-57.5742	-37.7345	-36.101	-43.7698	-46.13
WWRRQMWHLRLW	-50.0248	-50.5051	-46.0502	-38.197	-50.6245	-64.7472	WHWWQHMYHRLR	-44.2577	-58.5929	-37.8539	-35.2468	-41.7321	-47.8627
WWRQRMWHLRMW	-50.0168	-43.4494	-49.5162	-39.5923	-50.3427	-67.1836	WHWWDHMHQRLR	-44.2459	-55.7869	-38.2304	-32.5069	-50.6741	-44.0315
WWLRRMWHKRMW	-50.0086	-52.2402	-45.9826	-39.8322	-52.5871	-59.4007	HWQRHHWHLRMW	-44.2392	-30.1542	-47.0132	-35.1351	-42.2208	-66.6727
WWVMRMWHLRRW	-50.0044	-46.98	-48.2629	-42.4465	-45.3232	-67.0096	WMWWHGMHHRLR	-44.2354	-58.2	-42.3893	-37.1374	-39.9875	-43.4627
WWHKRMWHLRRW	-49.9934	-47.7147	-48.4807	-40.7109	-47.5973	-65.4636	HWRMHEWFHFRW	-44.2183	-37.3106	-40.0894	-35.191	-42.285	-66.2156
WWFRRMWHLRFW	-49.992	-52.3358	-46.3688	-41.0052	-45.7828	-64.4676	WMWWHTMHHRLR	-44.1984	-58.0368	-41.8267	-37.4731	-40.7534	-42.9021
WWHRRMWHLRVW	-49.9685	-52.2848	-43.4914	-39.3822	-49.2638	-65.4203	WMWWHSMHHRHR	-44.177	-57.0817	-42.7988	-36.371	-44.0061	-40.6274
WWLRRMWHLRQW	-49.9607	-47.9086	-43.8624	-42.6288	-52.2557	-63.1482	HWRMHQWFHFRW	-44.1705	-36.6001	-38.4059	-35.6782	-45.0101	-65.1585
YWWHRRWWLRMW	-49.9519	-44.1749	-46.5041	-37.4987	-53.4462	-68.1357	WHWWFQMHHRYR	-44.1701	-57.0497	-38.0452	-38.6308	-43.7801	-43.3448
WWERKMWHLRMW	-49.9441	-50.1028	-47.4328	-38.9344	-46.047	-67.2033	WHWWLAMHHRLR	-44.168	-58.3453	-34.3089	-36.0965	-44.8144	-47.2749
WWFRRMWHLRHW	-49.9423	-51.8755	-45.988	-42.888	-45.0291	-63.9308	HWRMNHWFNFRW	-44.167	-37.3464	-44.0937	-33.8578	-41.7579	-63.7795
WWFLRMWHLRRW	-49.9345	-46.8582	-46.9478	-44.2704	-46.664	-64.932	WWQRHMFHFRHW	-44.1506	-45.4984	-32.4303	-52.2589	-42.9614	-47.6043
WWHRRMWHLRIW	-49.9295	-53.103	-44.252	-38.993	-49.0446	-64.2551	WMWWHAMHHRHR	-44.1427	-57.4483	-43.1346	-37.049	-41.4208	-41.6606
WWRQRMWHLRRW	-49.9277	-46.4126	-48.0971	-41.1322	-49.5959	-64.4006	WNWWQFMHHRLR	-44.1263	-57.4241	-37.5189	-40.254	-37.1207	-48.314
WWERRMWHLRRW	-49.9236	-50.3802	-45.3801	-43.3231	-47.8869	-62.6479	WNWWIEMHHRLR	-44.115	-57.9321	-37.1611	-35.6211	-41.0733	-48.7874
RWKWRIWQLRMW	-49.9227	-48.8663	-46.9794	-41.1142	-45.3994	-67.2544	WFNRHMWHERFW	-44.1107	-57.0813	-35.1604	-31.6933	-40.5898	-56.0285
WWRRHMWHKRMW	-49.9005	-51.9617	-46.8088	-37.1912	-48.6919	-64.8487	WHWWNQMHHRYR	-44.1069	-57.0107	-38.597	-35.4802	-45.6832	-43.7633
WWQRKMWHLRMW	-49.8881	-49.0646	-46.8141	-38.6639	-48.4032	-66.4948	WNWWQQMHHRLR	-44.1052	-57.6743	-36.0816	-35.7022	-43.0021	-48.066
WFWRRMWHLRMW	-49.8849	-52.042	-46.3196	-39.8472	-45.2274	-65.9885	WHWWIEMHNRHR	-44.1043	-52.3609	-41.1325	-31.3375	-49.152	-46.5386
WWRRHMWHLRRW	-49.8807	-47.5745	-47.856	-38.3345	-49.1451	-66.4933	WFWWNQMHHRLR	-44.1	-57.6769	-35.121	-36.0192	-44.7937	-46.8894
WFWWRMWHLRMW	-49.8802	-55.4329	-46.5209	-39.2092	-42.0004	-66.2377	HHWWMLRLHRHW	-44.0935	-42.846	-47.6105	-35.5487	-53.6006	-40.8616
WWWWFMWHLRRW	-49.8794	-50.6815	-47.6621	-44.585	-44.2131	-62.2551	WHWWIGMHHRQR	-44.0912	-54.6842	-36.7595	-34.3337	-48.767	-45.9117
WFWWFMWHLRMW	-49.8755	-53.0487	-47.0628	-39.6618	-43.429	-66.1751	WWQRHMFHFRQW	-44.0903	-42.8037	-33.0833	-51.7919	-46.6206	-46.1521
WWTRRMWHLRMW	-49.8631	-50.2459	-42.9613	-42.3349	-47.969	-65.8045	WMWWHSMHHRLR	-44.0881	-57.9668	-42.228	-36.9089	-41.1348	-42.202
WWHKRMWHLRMW	-49.8602	-46.7877	-49.6666	-38.9361	-46.1511	-67.7595	WHWWDVMHHRLR	-44.086	-57.8263	-35.7568	-36.5503	-43.9017	-46.395
WWRWLIWHLRRW	-49.8506	-45.628	-48.0894	-44.4928	-49.5675	-61.4753	WMWWIGMHHRQR	-44.0675	-54.8775	-40.6529	-35.6713	-46.7128	-42.4232
WWVRKMWHLRMW	-49.8373	-50.8924	-47.948	-38.0266	-47.0868	-65.2324	WHWWSYMHHRLR	-44.0607	-57.9159	-37.2408	-36.8144	-43.6432	-44.6889
WWHIRMWHLRRW	-49.8336	-47.8366	-48.7189	-40.6874	-47.2073	-64.7177	WFHRHMWHERFW	-44.0458	-56.6923	-34.0406	-30.5259	-40.6799	-58.2903
RHRWLHWFLRMW	-49.8334	-51.4793	-46.4564	-36.0154	-49.7141	-65.5016	WHWWYNMHHRLR	-44.0429	-57.1027	-38.0159	-36.6362	-43.7147	-44.7449
WRRWWFIYRRMW	-49.8298	-48.0446	-50.5962	-44.1568	-48.5219	-57.8296	WDWWFQFHHRLR	-44.0342	-59.473	-33.5434	-41.5245	-36.1833	-49.4467
RWHWRIWQLRMW	-49.8294	-50.6116	-46.8482	-42.5983	-46.1454	-62.9435	WNWWIHMHHRLR	-44.0305	-57.7754	-37.6504	-35.9567	-39.6425	-49.1273
WWRRHMWHLRLW	-49.8174	-50.3545	-44.8038	-37.4444	-48.2728	-68.2116	WQWWMHMHHRHR	-44.0276	-55.415	-39.5601	-38.341	-40.738	-46.0839
WWRRMMWHKRMW	-49.8159	-51.7932	-47.3919	-38.0355	-50.0353	-61.8234	WHWWAHMYHRLR	-44.0274	-58.6728	-38.58	-36.4735	-38.9353	-47.4752
WWWWHIWHLRRW	-49.803	-53.2443	-46.9941	-43.9616	-46.2195	-58.5956	WMWWTNMHHRHR	-44.0156	-56.9062	-42.278	-34.8127	-47.058	-39.0232
WWRRMMWHLRLW	-49.8006	-49.7039	-45.7323	-37.5127	-49.6005	-66.4534	WNWWLQMHHRLR	-44.0144	-57.8642	-36.9066	-36.0578	-42.6155	-46.628
WWRRKMWHLRMW	-49.8	-46.9373	-47.8058	-39.6812	-47.7061	-66.8696	HWRMHQWFNFRW	-44.0129	-35.6313	-39.6173	-34.4908	-45.2552	-65.0702
WWHLRMWHLRQW	-49.7978	-45.2999	-47.9133	-38.767	-48.8554	-68.1534	RWHHHEWHLRLW	-44.0117	-28.8226	-43.259	-32.7514	-45.9538	-69.2718
WWWWHIWHHRRW	-49.7935	-56.3865	-47.9249	-43.6493	-44.8775	-56.1292	WAWWINMHHRMR	-43.99	-55.8528	-38.3172	-34.2911	-40.5058	-50.9829
WWHKRMWHLRLW	-49.7913	-49.675	-47.1651	-37.7862	-47.6037	-66.7264	HWRMHNWFEFRW	-43.9859	-33.1567	-42.2974	-34.2204	-44.3046	-65.9504
WWRMRMWHLRRW	-49.7881	-45.8225	-47.358	-42.2099	-47.9764	-65.5738	WWQRHMFNFRNW	-43.983	-43.452	-29.9803	-50.562	-46.1738	-49.7469
WWYLRMWHLRRW	-49.7874	-45.9647	-46.1016	-42.466	-47.3379	-67.0667	WNWWHIMHHRLR	-43.9763	-57.4993	-36.7132	-36.7082	-41.1479	-47.813
WWEMRMWHLRRW	-49.7872	-46.2415	-48.1572	-42.5556	-44.5738	-67.4082	HWRMHNWFNFRW	-43.9714	-33.4892	-42.4218	-32.3182	-45.9515	-65.6762
WWRRRMWHLRHW	-49.7866	-47.663	-47.6007	-39.7508	-50.5495	-63.369	WEWWLHFHHRLR	-43.9699	-60.8387	-33.97	-38.9718	-37.0588	-49.0103
WWWWMMWHLRLW	-49.7828	-55.1458	-45.2246	-38.5055	-46.4303	-63.6075	HWSHHEWMRRMW	-43.9658	-29.76	-44.0055	-32.925	-44.5979	-68.5403
WWLRRMWHLRFW	-49.7816	-51.078	-43.8437	-39.9234	-49.8359	-64.2272	WHWWHHMFHRLR	-43.9544	-60.3389	-36.6977	-35.6824	-42.6692	-44.3837
RFWWRMWHLRMW	-49.7779	-53.7512	-48.0335	-39.1337	-45.0706	-62.9006	WVWWLHNHQRLR	-43.9518	-53.9212	-33.8911	-33.9035	-52.4666	-45.5768
RHRWHIWHLRMW	-49.7756	-51.3292	-43.9262	-36.9318	-49.2347	-67.4562	MWRHHHHWLRLW	-43.9456	-37.2118	-42.1065	-28.9348	-42.6762	-68.799
WWARRMWHLRMW	-49.7644	-49.7456	-42.7604	-42.7377	-47.9693	-65.6087	WLWWQQMHHRLR	-43.9442	-57.5243	-37.2591	-36.399	-43.5226	-45.0158
RWMWRIWQLRMW	-49.7625	-49.1801	-47.2169	-40.4149	-44.625	-67.3756	WMWWTAMHHRHR	-43.9437	-57.3777	-42.4943	-36.0962	-42.2561	-41.4942
WWWWFIWHHRRW	-49.7533	-55.6748	-48.0435	-44.3175	-45.2358	-55.495	WMWWDTMHHRLR	-43.9359	-57.8988	-39.8699	-36.5799	-40.6481	-44.6828
WWRRLMWHLRRW	-49.7521	-47.7625	-48.3292	-40.1059	-49.7588	-62.8044	WMWWTFMHHRHR	-43.9264	-55.9041	-43.5732	-38.7187	-39.5174	-41.9186
WFWWFMWHHRMW	-49.7447	-55.7236	-46.061	-41.1959	-48.6729	-57.0704	WEWWQFMHHRLR	-43.9258	-58.1727	-39.1598	-41.3993	-34.3395	-46.558
WWRKRMWHLRRW	-49.7431	-46.038	-47.9645	-40.9901	-49.4117	-64.3114	WHWWAIMHQRHR	-43.9194	-54.0024	-39.8995	-32.9169	-50.3047	-42.4733
FWWRRMWFLRMW	-49.7403	-45.3108	-50.4125	-40.8215	-47.3343	-64.8224	WEWWLQMHHRLR	-43.9154	-58.0506	-37.6838	-36.4141	-40.8071	-46.6215
WWIRRMWHLRLW	-49.7335	-52.5917	-41.8867	-40.6152	-52.344	-61.2298	WRHWWMQFHRQF	-43.8993	-35.4741	-36.5627	-44.8821	-46.2825	-56.2952
WWFKRMWHLRRW	-49.7325	-47.3102	-47.4333	-42.3788	-46.8173	-64.7231	WDWWFTFHHRLR	-43.8975	-60.0611	-33.3772	-40.8545	-35.8484	-49.3462
WWRRRMWHLRFW	-49.7198	-47.9523	-47.6293	-38.3428	-50.1247	-64.5498	WRQWWSYHHRMF	-43.8791	-37.8962	-45.6725	-44.401	-43.3169	-48.1091
WWVRRMWHLRHW	-49.7022	-52.0009	-42.7008	-41.1219	-49.7077	-62.9798	WQWWTTMHHRMR	-43.8768	-56.3733	-37.163	-36.3647	-38.8345	-50.6483
RWWWRIWHLRLW	-49.7005	-48.0549	-47.8592	-44.0228	-45.7269	-62.8386	WWHNHMWHLRMK	-43.8696	-37.9278	-48.5222	-28.5347	-41.2143	-63.1488
RWYWRIWQLRRW	-49.6984	-51.14	-45.7361	-41.8525	-43.656	-66.1073	WAWWIQMHHRLR	-43.8564	-57.7236	-38.0189	-35.0527	-40.9755	-47.5111
WWFQRMWHLRRW	-49.6931	-47.5681	-47.4873	-42.9525	-46.6258	-63.8318	WHWWATMHHRHR	-43.8517	-57.4917	-39.8292	-34.5179	-45.8572	-41.5627
WWWWHMWHLRLW	-49.6858	-54.7787	-44.91	-38.3247	-44.6639	-65.7519	WLWWDHMHHRHR	-43.8365	-56.2112	-40.6558	-36.9656	-41.2185	-44.1313
WWKRRMWHLRLW	-49.6837	-50.8408	-39.2265	-42.403	-51.3512	-64.5972	WHWWNQMHHRLR	-43.8325	-57.5047	-36.5112	-35.7171	-43.7053	-45.7243
MWWHRRWWHRMW	-49.6837	-46.8905	-47.056	-36.4485	-53.035	-64.9887	WHWWQVMHHRYR	-43.8249	-56.2959	-38.9044	-35.7393	-44.3795	-43.8057
RHRWWHWFLRMW	-49.6773	-52.5837	-46.9147	-35.2077	-51.1984	-62.4818	WNWWFERHHRLM	-43.8231	-57.4272	-35.9803	-36.6071	-41.1863	-47.9144
WWWWFIWHLRRW	-49.6771	-52.3314	-46.7372	-44.992	-44.9998	-59.325	WFWWIQMHHRER	-43.8148	-56.0498	-40.3378	-35.5659	-42.2594	-44.8609
WFWWFMWHHRRW	-49.6764	-56.3299	-47.3557	-41.202	-47.459	-56.0356	WNWWALRHHRLM	-43.8106	-57.6949	-37.0121	-33.55	-44.1896	-46.6062
WWWWMMWHLRMW	-49.6738	-52.5373	-47.9613	-39.8028	-42.8971	-65.1706	FWHHNMWNWRRH	-43.8099	-35.8114	-43.5478	-34.4954	-42.4172	-62.7778
WWRRMIWHLRMW	-49.6624	-47.287	-43.4795	-42.1205	-50.1105	-65.3144	WNWWDFMHHRLR	-43.8081	-57.1993	-37.783	-39.7821	-35.5727	-48.7034
WWRKRMWHLRLW	-49.6619	-46.9904	-46.9752	-37.3935	-50.754	-66.1965	WEWWLTFHHRLR	-43.8018	-62.8039	-33.4601	-38.6104	-36.8004	-47.3342
WWWWMMWHLRRW	-49.6603	-50.7644	-49.142	-40.3258	-46.4391	-61.63	WEWWIHMHHRLR	-43.795	-58.2019	-38.219	-36.8546	-37.7224	-47.9774
WWRWLMWHLRLW	-49.6598	-52.2276	-47.7952	-39.9114	-42.5281	-65.8367	WHWWHDMHHRHR	-43.7943	-57.2354	-40.0028	-35.1064	-43.4782	-43.1488
RWVWRIWHLRRW	-49.6591	-47.7688	-45.4806	-40.5339	-48.8025	-65.7096	HWRMQHWFQFRW	-43.788	-35.8818	-44.4457	-35.4924	-39.1722	-63.9481
MWWVRRWWHRMW	-49.6546	-50.0474	-45.9746	-36.7379	-51.5069	-64.0063	WFHRQMWQERFW	-43.7879	-57.9103	-33.8594	-32.1839	-40.0162	-54.9698
WWRLRMWHLRRW	-49.6536	-44.9416	-48.9947	-42.4199	-47.9436	-63.9681	HWRHHQWFLRMW	-43.7852	-36.0387	-42.5465	-32.8749	-38.427	-69.0389
WWRWWKYYRRMW	-49.6452	-48.6749	-49.4782	-43.8242	-48.1966	-58.0523	HWRMHTWFNFRW	-43.7815	-33.6519	-42.4789	-32.8928	-44.3071	-65.5769
WFWWQMWHLRMW	-49.6437	-55.2391	-47.7526	-38.8287	-40.3186	-66.0794	WNWWQDMHHRMR	-43.7758	-56.0637	-36.4682	-36.3475	-39.3474	-50.6524
WWRMRMWHLRMW	-49.641	-42.8957	-49.0091	-41.0656	-47.5017	-67.7332	WEWWIQRHHRLM	-43.7705	-56.6092	-37.2545	-34.5559	-44.2241	-46.2089
WWRWWRYYRRMW	-49.6384	-47.8501	-49.0881	-41.7983	-50.3195	-59.1362	WYWWQHMHHRLR	-43.7671	-58.1476	-37.258	-37.2231	-40.4015	-45.8052
HWYWRIWQLRMW	-49.6361	-47.667	-45.4516	-43.4793	-43.6245	-67.9582	WWQRHMFNFREW	-43.759	-43.7073	-28.5971	-50.8456	-44.1541	-51.4909
WWDRRMWHLRMW	-49.6345	-51.0389	-42.0979	-42.9062	-46.8496	-65.2799	WHWWSFMHFRNR	-43.7494	-51.0325	-35.0168	-41.7261	-45.5175	-45.4539
RYRWHMWHLRMW	-49.6332	-53.8366	-43.5678	-34.6804	-47.653	-68.4282	WMWWHTMHHRQR	-43.7415	-55.4862	-41.2899	-36.6766	-45.1657	-40.089
WFWWRMWHLRLW	-49.6313	-57.5383	-45.4683	-38.673	-42.0645	-64.4127	WNWWYHMHHRLR	-43.7397	-57.7049	-35.6347	-36.6416	-39.6287	-49.0886
WWRRKMWHLRLW	-49.6278	-50.474	-44.7038	-38.9183	-49.0327	-65.0104	HWREHNWFLRMW	-43.7364	-37.2944	-40.7831	-31.9195	-39.6721	-69.0128
WWRRFMWHKRMW	-49.6234	-51.977	-47.8331	-39.9172	-46.2874	-62.1024	WFWWHAMHHRHR	-43.7252	-56.837	-40.348	-36.0737	-41.1955	-44.1716
RWWWRAWQLRMW	-49.6233	-49.7849	-48.9012	-40.8455	-45.191	-63.3941	WHWWYSMHHRLR	-43.7167	-57.3736	-38.5799	-36.8271	-42.263	-43.5399
WWRWWRYHRRMW	-49.6195	-47.8801	-49.0002	-43.2699	-49.4619	-58.4853	WHWWNVMHHRLR	-43.7133	-57.9137	-34.1508	-36.4138	-43.5009	-46.5874
WWKRRMWHLRRW	-49.6157	-48.2805	-43.4415	-43.7107	-49.6259	-63.0201	WHWWHMHHHRLR	-43.7131	-55.3241	-35.0466	-39.4403	-41.4668	-47.2876
WWHIRMWHLRQW	-49.6157	-45.3684	-48.0816	-38.3789	-48.4354	-67.814	WQWWNHMHHRHR	-43.7104	-55.9473	-38.6656	-35.9028	-40.9646	-47.0715
WWIRRMWHLRRW	-49.6147	-49.7565	-45.5122	-42.6915	-50.0652	-60.0482	FWHGHHWRWMLR	-43.7024	-55.1739	-39.6445	-34.1712	-39.1202	-50.4023
WWWRRMWHLRRW	-49.6135	-50.0721	-49.4641	-41.6563	-48.4739	-58.401	WMWWTDMHHRLR	-43.6932	-57.8701	-41.5079	-33.2894	-40.7073	-45.0912
WWNRRMWHLRMW	-49.6105	-50.6883	-43.2044	-42.6865	-47.5732	-63.9004	WMWWEEMHHRHR	-43.6866	-57.4685	-42.4306	-37.4919	-41.2402	-39.8018
YWWMRIFWRRFW	-49.6066	-44.5707	-47.8331	-41.0248	-53.0337	-61.571	HWNRHEWFLRMW	-43.6555	-30.8521	-44.3971	-33.9334	-39.7369	-69.3579
WKWWRMWHLRMW	-49.6001	-55.5122	-47.3392	-38.9645	-40.8629	-65.3216	WWQRHMFNFRAW	-43.6369	-44.8886	-29.0671	-50.7366	-44.9299	-48.5625
RHRWWDWFLRMW	-49.5991	-50.6343	-50.8268	-33.7221	-49.2774	-63.5348	HWERHQWFLRMW	-43.6334	-33.9939	-42.4022	-35.1069	-37.9758	-68.6883
WWRWKMWFHRMW	-49.5959	-51.0984	-48.7128	-40.6242	-46.6449	-60.8991	WHWWQQMFHRLR	-43.6309	-60.2685	-37.2241	-32.5761	-44.1567	-43.9292
WWWWFMWHLRMW	-49.5951	-50.5217	-48.3306	-43.1933	-40.5105	-65.4194	HWREHHWFLRMW	-43.6305	-37.0222	-43.1063	-34.4424	-35.6195	-67.9619
WWVLRMWHLRMW	-49.5913	-44.0872	-47.9813	-40.0731	-48.8369	-66.9782	WHWWHGMHHRLR	-43.6114	-58.27	-35.8981	-36.2039	-41.2622	-46.4231
YWWKRRWWLRMW	-49.5909	-44.4969	-46.6434	-38.2217	-50.9946	-67.5981	WHWWHVMHHRLR	-43.6083	-57.9906	-36.363	-37.4027	-41.3468	-44.9385
WWKRRMWHLRQW	-49.5904	-46.8381	-39.7726	-43.3039	-51.9605	-66.0769	WMWWDSMHHRMR	-43.6058	-56.2068	-41.3204	-38.0518	-35.8498	-46.5999
RYRWHEWHLRMW	-49.5882	-52.0715	-45.7122	-33.2317	-49.549	-67.3768	WWQRHMFNFRTW	-43.6034	-43.4779	-27.7388	-51.1182	-44.212	-51.47
WWRRRMWHKRMW	-49.5867	-50.3349	-48.7094	-38.3186	-50.8135	-59.7571	HWHHHNWFLRMW	-43.5918	-35.3944	-45.6836	-31.3198	-36.3937	-69.1675
RWWWRIWQLRMW	-49.5861	-49.9506	-46.2613	-44.4207	-45.722	-61.5758	WRRHWMHWNELM	-43.5907	-38.0569	-44.5425	-27.269	-41.427	-66.658
YWWKRMWQLRMW	-49.5841	-47.0586	-48.7045	-41.9425	-42.3507	-67.8642	WREHWMHWNEFR	-43.5867	-34.5753	-44.841	-31.6762	-40.1749	-66.6661
WFWWHMWHLRMW	-49.5814	-54.0508	-46.9176	-38.3801	-41.6797	-66.8788	WHWWQQMHFRMR	-43.5763	-51.9163	-37.6302	-38.2709	-43.7463	-46.3176
RWWWRIWFLRMW	-49.5765	-43.7463	-48.7806	-43.5298	-46.6037	-65.2224	WDWWQNMHHRMR	-43.5565	-56.4715	-36.5686	-36.188	-38.3199	-50.2342
WWWWHMWHLRRW	-49.573	-50.132	-47.955	-40.5338	-45.7138	-63.5304	WMWWENMHHRHR	-43.5507	-56.8694	-41.9294	-36.817	-44.0384	-38.0994
RYRWHEWMLRMW	-49.5709	-52.7945	-45.6956	-34.4215	-49.4247	-65.5184	HWSHHRWHLRMW	-43.5496	-31.7357	-44.7257	-33.1582	-38.9197	-69.2089
WWWWMIWHLRRW	-49.569	-51.8221	-46.8724	-42.6489	-49.9303	-56.5714	WHWWFHMHLRHR	-43.5434	-55.5662	-41.5851	-37.2408	-39.7383	-43.5865
RHRWHDWHLRMW	-49.5689	-52.64	-45.0955	-34.1696	-48.7818	-67.1574	WRIHWRHWNIHM	-43.5416	-33.4714	-45.4782	-31.405	-41.6935	-65.6602
WWRRMRWHLRLW	-49.5644	-50.27	-45.302	-36.399	-51.3596	-64.4915	WHWWHHHHHRLR	-43.5384	-55.5524	-35.7739	-36.8445	-40.9144	-48.6071
WWSRRMWHLRMW	-49.5641	-49.2998	-42.7273	-42.8305	-46.9641	-65.9991	WHWWHAMHHRLR	-43.5367	-58.1482	-36.5148	-35.8441	-40.7639	-46.4126
WWYRRMWHLRRW	-49.5628	-49.068	-44.4088	-42.941	-47.296	-64.1004	WEWWAHFHHRLR	-43.5293	-63.0743	-31.3381	-38.0902	-37.0549	-48.0889
WHWRRMWHLRMW	-49.5617	-54.117	-45.419	-39.8389	-45.6096	-62.824	WLWWEHMHHRLR	-43.5287	-57.8288	-35.94	-38.6964	-39.1011	-46.0772
RWWQRFFWHRMW	-49.5602	-41.8489	-44.4644	-43.6708	-53.03	-64.7869	WNWWHDMHHRLR	-43.5261	-57.8151	-36.6085	-35.443	-40.7282	-47.0359
FWHRRMWHLRRW	-49.5568	-46.4241	-46.8793	-41.0844	-47.1289	-66.2673	MWHHRQWYLRQW	-43.5172	-32.7079	-36.6725	-32.0972	-42.4058	-73.7024
YWWRRMWFLRMW	-49.5533	-44.7414	-50.1796	-40.8318	-46.6424	-65.3711	WLWWHDMHHRHR	-43.507	-56.389	-39.8296	-36.0875	-44.1261	-41.1026
WWVQRMWHLRRW	-49.5529	-46.0449	-47.2187	-39.999	-50.035	-64.467	WNWWHTMHHRLR	-43.4928	-57.9903	-34.8981	-35.1233	-41.8315	-47.6206
WWRLRMWHLRMW	-49.5509	-41.3261	-49.7467	-40.6276	-48.8502	-67.2041	WFHRQMWHERFW	-43.4919	-56.5866	-34.5724	-30.3296	-39.4417	-56.5291
WWRRQMWHLRRW	-49.5508	-47.7601	-47.0658	-40.076	-50.0261	-62.8263	WQWWHAMHHRHR	-43.4916	-57.2274	-39.2797	-35.5465	-42.1079	-43.2966
WWHRRMWHLREW	-49.5495	-50.7676	-44.2424	-38.9824	-48.1719	-65.5834	WHWWDFMFHRNR	-43.4912	-51.4702	-38.1775	-37.9051	-45.0474	-44.8558
WWRWFMHFRRMW	-49.544	-42.7539	-49.113	-43.3678	-52.8607	-59.6249	MWHHRHWYLRQW	-43.4897	-31.6798	-36.3548	-34.4828	-41.9396	-72.9915
WWWWHIYHLRMW	-49.5423	-50.3779	-46.4921	-44.8228	-43.5281	-62.4905	WQWWMAMHHRHR	-43.4878	-56.2734	-38.4953	-35.9665	-44.467	-42.2366
WWRRRMWHLRQW	-49.5403	-45.1021	-45.5777	-40.4539	-52.1287	-64.439	WYWWHQMHHRLR	-43.4875	-57.27	-37.5437	-36.8803	-40.755	-44.9887
WWRRKMWHLRRW	-49.5386	-47.4296	-46.8786	-40.275	-49.5905	-63.5192	AWRMHHWFNFRW	-43.4851	-37.1248	-44.5208	-35.1031	-39.5901	-61.0864
MWWKRRWWLRMW	-49.5385	-44.5613	-47.8786	-37.0533	-50.5086	-67.6905	WHWWFSMHHRLR	-43.4841	-57.6301	-33.985	-37.8765	-42.4202	-45.5087
WWRRQMWHLRFW	-49.5354	-47.9816	-46.9251	-36.7714	-50.5993	-65.3996	HWRMGHWFNFRW	-43.4785	-38.7592	-42.8869	-33.7461	-38.7533	-63.247
WWRWLMWHLRMW	-49.5351	-48.8551	-49.8668	-40.7732	-41.0727	-67.1079	WHWWEFMFHRNR	-43.4782	-51.6974	-37.1331	-41.074	-43.3103	-44.1759
WFWRRMWFLRMW	-49.5301	-51.2785	-46.8288	-38.1808	-46.0639	-65.2983	WTWWQFMHHRLR	-43.4763	-57.6274	-38.7125	-40.2862	-34.092	-46.6634
WWHRRMWYLRMW	-49.5298	-50.0103	-41.1124	-40.5798	-48.944	-67.0024	WAWWVQMHHRMR	-43.4758	-56.4844	-36.4445	-35.2387	-39.6823	-49.5289
WWWWHMWHLRMW	-49.5222	-51.5443	-47.1701	-39.1935	-42.8702	-66.8328	WHWWHMFHHRLR	-43.4753	-56.0649	-31.7344	-41.1384	-43.3319	-45.1071
WWRQRMWHLRLW	-49.5137	-46.0278	-47.1129	-37.9156	-50.2707	-66.2415	WQWWLHMHHRLR	-43.4693	-57.9686	-37.1923	-36.8032	-38.8606	-46.5218
WRRWWLHFHRMW	-49.5121	-46.3265	-50.1338	-44.863	-49.3466	-56.8905	WNWWHVMHHRLR	-43.4688	-58.0125	-35.0359	-36.0654	-41.1216	-47.1086
WFWWFMWHLRLW	-49.5117	-56.0211	-44.5937	-38.7465	-43.5051	-64.6919	WHWWDSMMHRMR	-43.4687	-55.5543	-38.5737	-34.4396	-44.6038	-44.1719
WWRWIMWHLRLW	-49.5098	-51.2452	-45.0714	-41.1424	-46.4712	-63.6187	HWRMNHWFHFRW	-43.468	-40.9744	-39.793	-36.5329	-40.6593	-59.3805
WWRRFMWHQRRW	-49.509	-52.3203	-47.3693	-38.0853	-49.1341	-60.6362	WAWWQQMHHRYR	-43.4674	-57.0875	-38.1208	-35.1564	-42.9534	-44.019
RWWWRVWQLRMW	-49.509	-49.3734	-48.9151	-39.5168	-46.0697	-63.6699	MWRHHEHWLRLW	-43.467	-37.0464	-41.8578	-27.985	-42.0604	-68.3855
WWRRMMWHLRRW	-49.5065	-46.1396	-48.3753	-38.6305	-49.662	-64.7251	WAWWTQMHHRMR	-43.4643	-55.6714	-36.6967	-34.9718	-41.6409	-48.3409
RFRWHMWHLRMW	-49.5034	-52.6646	-45.8585	-34.3868	-46.5713	-68.0355	WHWWNDMHHRLR	-43.4609	-57.8093	-33.9618	-35.2808	-44.286	-45.9669
WWRWLMWHLRRW	-49.5033	-48.5861	-49.7239	-41.328	-44.2099	-63.6685	WFHRHMWQERFW	-43.4591	-57.9956	-30.4768	-32.5473	-40.4923	-55.7835
WWVLRMWHLRRW	-49.5025	-46.1145	-46.6422	-41.7041	-48.9456	-64.1059	WNWWYEFHHRLR	-43.4455	-57.1924	-34.8877	-37.5296	-38.6132	-49.0044
WWRRQMWHLRIW	-49.4956	-49.3722	-45.2121	-39.4728	-50.9632	-62.4578	WNWWLAMHHRLR	-43.4409	-58.3481	-35.5894	-35.653	-40.5738	-47.0402
WWLRRMWHLRKW	-49.4935	-51.0671	-45.2502	-40.7425	-49.7161	-60.6915	WFWWAEMHHRHR	-43.4408	-57.1758	-40.1729	-36.6241	-42.9165	-40.3147
WRRWWMHFHRFR	-49.4918	-44.0373	-48.1893	-40.9772	-53.6063	-60.6492	WHWWIEMHFRHR	-43.4378	-51.321	-39.1128	-38.2889	-48.4903	-39.976
RFRWHLWHLRMW	-49.489	-51.0829	-47.3304	-34.5999	-47.6889	-66.7431	WLWWHTMHHRLR	-43.4355	-58.0037	-36.8238	-36.8984	-40.8975	-44.5543
WWHQRMWHLRFW	-49.4884	-48.4646	-48.6898	-35.7166	-48.9587	-65.6123	MWHHRHWFLRQW	-43.429	-33.633	-36.7477	-34.5491	-38.8093	-73.4056
WWRRFMWHERMW	-49.4854	-54.3738	-46.4637	-39.9778	-45.3447	-61.2669	WFHRNMWQERFW	-43.425	-57.7584	-33.9018	-30.9212	-38.0171	-56.5267
YWWRRMWQLRMW	-49.4843	-48.133	-49.4989	-41.1525	-45.9643	-62.6728	WNWWQHMFHRLR	-43.4245	-60.4863	-36.4905	-34.2678	-39.3697	-46.5083
RHRWHLWHLRMW	-49.4841	-52.7999	-47.271	-35.5801	-47.7697	-63.9999	MWHHRDWHLRMW	-43.4238	-27.538	-46.7236	-33.2846	-37.661	-71.9117
WWRWWRYFRRMW	-49.4825	-45.4645	-50.0912	-42.1668	-49.3093	-60.3805	WLWWQTMHHRHR	-43.4236	-56.8647	-39.836	-34.8806	-42.9923	-42.5444
WWWWFMWHHRRW	-49.4793	-54.8366	-47.3766	-43.7093	-45.6113	-55.8626	WNWWTLMHHRLR	-43.404	-58.0269	-34.2079	-36.4318	-41.3526	-47.0006
MWWHRRWHLRMW	-49.4776	-42.9773	-48.3835	-36.792	-50.5095	-68.7257	WRIHWMQWHELR	-43.3971	-37.5973	-42.268	-30.1559	-40.7549	-66.2093
RWWHRMRHFRMW	-49.4773	-43.407	-46.7986	-42.1753	-52.4546	-62.5512	WQWWVTMHHRHR	-43.3931	-57.3888	-37.9288	-34.3107	-44.3984	-42.939
WHWWRMWHLRMW	-49.4772	-55.3995	-47.745	-39.592	-40.9346	-63.7145	WQWWMEMHHRHR	-43.3906	-55.6368	-39.879	-37.0954	-44.3011	-40.0409
WWRRHMWHQRMW	-49.4769	-52.1674	-46.0432	-36.0894	-48.9847	-64.0996	HWRMHNWFAFRW	-43.3831	-34.8185	-42.087	-33.4976	-42.4556	-64.0567
WWLRRMWFLRMW	-49.476	-49.3622	-46.024	-38.7689	-47.7696	-65.4555	WAWWYHMHHRLR	-43.3754	-57.9374	-36.6239	-36.7538	-38.7587	-46.803
WYWWRMWHLRMW	-49.4746	-54.673	-46.9339	-39.2387	-40.7388	-65.7888	WRIHWMHWNEIR	-43.3725	-36.0615	-41.6951	-31.3206	-40.9265	-66.859
WWRWFMRHRRMW	-49.4746	-48.6749	-48.0891	-41.6515	-53.766	-55.1916	WQWWNNMHHRLR	-43.372	-57.6225	-32.886	-34.8525	-44.5987	-46.9003
MWWRRMWQLRMW	-49.4714	-49.7488	-50.1779	-40.1432	-45.5053	-61.7818	EWRMQHWFNFRW	-43.3713	-37.3519	-43.5203	-34.0367	-39.5962	-62.3516
WWFRRMWHLRIW	-49.4704	-52.9977	-44.6367	-42.0427	-46.0594	-61.6157	WIWWHFMHHRHR	-43.3692	-54.9296	-40.7879	-40.4456	-35.1359	-45.5467
WWRWLRWHLRRW	-49.4701	-48.1367	-49.8063	-41.5262	-44.734	-63.1471	WEWWTHHFHRLR	-43.3636	-60.429	-35.9266	-35.0902	-37.3893	-47.983
WWVRRMWHLRFW	-49.467	-52.0624	-41.9607	-39.3871	-49.1813	-64.7434	WDWWLQMHHRLR	-43.3589	-57.8994	-36.6486	-36.2437	-40.3836	-45.6192
WFWWYMWHLRMW	-49.4657	-53.6613	-47.3394	-39.5221	-40.9874	-65.8184	HWYHRHFWFRWH	-43.3542	-39.9688	-34.9684	-32.9156	-40.7692	-68.1492
YWWKRRWWHRMW	-49.4657	-47.2679	-46.084	-38.8657	-51.1961	-63.9146	WGWWLHMHHRLR	-43.3517	-57.9652	-36.838	-37.6927	-38.7357	-45.5272
WWRRIMWHLRMW	-49.4651	-46.7599	-48.5124	-41.2899	-46.0994	-64.6641	WAWWTNMHHRMR	-43.3495	-55.8221	-34.837	-33.5036	-43.8031	-48.7819
WWRRHMWHERMW	-49.4638	-52.7473	-44.5073	-38.1928	-48.7014	-63.1705	WAWWQLMHHRLR	-43.3457	-58.116	-35.8257	-36.8392	-40.5927	-45.3547
RYRWWHWFLRMW	-49.4621	-52.9173	-47.6074	-34.7887	-49.0876	-62.9094	WEWWATFHHRLR	-43.3377	-63.734	-34.2821	-37.2732	-34.7748	-46.6242
WWFRRMWHLRWW	-49.4619	-50.6715	-44.6466	-39.9428	-45.9416	-66.1069	WEWWHIMHHRLR	-43.3351	-57.7547	-37.0935	-37.0598	-37.3076	-47.4599
WFWWRMWHLRRW	-49.459	-53.9114	-47.0666	-38.952	-44.356	-63.0091	WQWWTQMHHRYR	-43.3309	-56.2853	-38.101	-34.5529	-45.4288	-42.2866
RLRWHLWHLRMW	-49.4581	-51.3846	-47.2012	-34.1621	-49.7581	-64.7844	HWRMQHWFNFRW	-43.3297	-37.4201	-43.2791	-34.4688	-39.639	-61.8416
WWWWLIWHLRRW	-49.4477	-52.3705	-48.0279	-43.7081	-48.782	-54.3498	RWEHHIWHLRMW	-43.3273	-25.2432	-45.159	-33.8148	-42.2038	-70.2155
WWWWHMWHLRQW	-49.4472	-49.0865	-44.8241	-38.6362	-47.5148	-67.1744	WEWWHTFHHRLR	-43.3271	-61.8007	-30.7899	-40.2893	-36.0272	-47.7285
WFWRFMWHLRMW	-49.446	-53.3033	-45.2737	-40.0333	-42.0205	-66.5991	WHWWHSMHHRLR	-43.3256	-57.7572	-36.9651	-36.1666	-42.0245	-43.7145
MWRHMRWHLRMW	-49.4457	-49.3596	-47.4774	-32.5316	-48.0855	-69.7741	WEWWITMHHRLR	-43.3236	-58.0941	-37.3894	-34.7528	-41.3619	-45.02
WWRWLRWHLRLW	-49.4453	-50.3593	-47.6385	-41.0214	-43.4283	-64.7789	HWHNLHWLQMRW	-43.3219	-31.9103	-50.9575	-37.0496	-46.8806	-49.8115
WWRRMKWHLRMW	-49.4442	-44.9247	-48.5626	-38.8966	-47.5916	-67.2454	WHWWNFMHTRYR	-43.3193	-53.95	-40.3612	-34.2901	-44.4213	-43.5738
WWLRRMWHERMW	-49.4424	-53.8194	-43.9319	-41.2129	-49.5928	-58.6549	WMWWGHHMHRYR	-43.3189	-51.5085	-44.0013	-36.901	-40.8081	-43.3759
WWWWFMWHLRQW	-49.4404	-48.9621	-45.1685	-43.4475	-45.1572	-64.4668	RWHHHIWHLRHW	-43.3091	-27.0057	-42.6591	-33.0127	-44.7959	-69.0719
WWRRWIWFLRMW	-49.4388	-42.4984	-46.1442	-41.6601	-51.8514	-65.04	WHWWTHMFQRVR	-43.3089	-52.6864	-36.4453	-31.5754	-51.563	-44.2745
RWYWRIWHLRRW	-49.4375	-44.7166	-47.8122	-42.4631	-45.9381	-66.2577	WEWWQLMHHRLR	-43.3087	-58.3702	-36.2966	-36.8655	-39.5796	-45.4317
WIWWHRWHLRMW	-49.4339	-54.7809	-46.3941	-38.3805	-42.062	-65.5518	WNWWMSMHHRLR	-43.3062	-57.7453	-37.2048	-35.545	-41.1771	-44.8588
YWFRRMWWWRRW	-49.4327	-43.4435	-45.6335	-43.8028	-51.646	-62.6378	WHWWSFMFHRNR	-43.302	-51.333	-39.6566	-38.9848	-42.5412	-43.9942
WWRWWMYYRRMW	-49.431	-47.9087	-44.9716	-44.5728	-48.9636	-60.7381	WHWWNMMHHRLR	-43.3019	-58.1825	-33.5054	-35.3902	-43.438	-45.9936
RHRWHEWHLRMW	-49.4247	-52.8147	-43.9115	-34.7098	-49.2328	-66.4549	WQWWLYMHHRHR	-43.2983	-55.8395	-40.2347	-36.8588	-41.4035	-42.1552
FWWWMMWQLRMW	-49.4227	-54.094	-47.2764	-40.0374	-40.8458	-64.86	WEWWLAMHHRHR	-43.2852	-56.9253	-39.3248	-35.9917	-41.1184	-43.066
WWRWIMWHLRRW	-49.4215	-47.8873	-48.3819	-41.032	-47.1001	-62.7065	WIWWTTMHHRMR	-43.2847	-56.3864	-37.8973	-36.1883	-34.454	-51.4975
WWIWFMRHRRMW	-49.4213	-48.9823	-49.3846	-41.4806	-54.4075	-52.8516	WYWWAHMHHRLR	-43.284	-58.3303	-36.3498	-37.1499	-39.6168	-44.9733
WYWWERWHLRMW	-49.4204	-55.3647	-48.9346	-38.4275	-39.8452	-64.5301	WNWWITMHHRLR	-43.2787	-57.8611	-35.4923	-34.1022	-41.8085	-47.1296
WWRRQMWHLRHW	-49.4201	-47.4534	-46.0455	-38.3773	-50.6926	-64.5317	AWRMQHWFNFRW	-43.2784	-36.5377	-44.0838	-34.2732	-40.0393	-61.4579
WRRWWFIFRRMW	-49.4196	-45.1357	-49.3438	-43.1226	-50.078	-59.418	WLWWSTMHHRLR	-43.27	-58.0706	-36.7102	-35.8111	-39.3934	-46.3649
WFWWHMWHLRLW	-49.4175	-56.6617	-44.3136	-38.3396	-41.7003	-66.0722	WYWWDHMHHRLR	-43.264	-57.9441	-38.3573	-36.2075	-39.1283	-44.6828
WFWWKMWHLRLW	-49.4133	-57.2121	-44.9748	-37.7789	-41.1572	-65.9437	WHWWITMHLRNR	-43.2634	-54.4295	-37.6898	-33.3034	-47.474	-43.4201
RHRWHHWHLRMW	-49.3972	-53.0911	-43.6196	-34.8919	-47.7229	-67.6607	WDWWFHRHHRLM	-43.2626	-57.8917	-38.3186	-35.5825	-40.4184	-44.1016
WWYLRMWHLRMW	-49.3959	-44.0463	-47.0697	-40.7465	-46.9883	-68.1285	HWEHRFWFLRHW	-43.2622	-35.51	-37.6403	-36.1557	-36.4551	-70.5497
FWWWRMWHLRRW	-49.3954	-48.0925	-49.4296	-42.1015	-45.8342	-61.5193	WTWWYHMHHRLR	-43.2526	-57.8608	-36.4431	-36.9733	-38.5781	-46.408
WFWWAMWHLRMW	-49.3951	-55.4864	-47.5672	-38.4489	-39.927	-65.5463	WFNRHMWQERFW	-43.2489	-57.9298	-33.2697	-32.8687	-39.1766	-52.9997
RYRWWTWHLRMW	-49.393	-52.7945	-49.1346	-33.9773	-48.4455	-62.6131	WYWWQTMHHRLR	-43.2482	-57.9286	-37.3732	-34.9985	-43.7395	-42.2013
WLWWFRWHLRMW	-49.3907	-54.3809	-47.7164	-38.585	-41.6516	-64.6195	WHWWDHMHLRLR	-43.2418	-56.6833	-38.4467	-36.6246	-41.6602	-42.794
RFWWWMWHLRMW	-49.3903	-51.5003	-47.0083	-37.8318	-44.9563	-65.6546	WEWWQHMHHRLR	-43.2407	-58.4954	-36.3904	-37.0992	-37.9156	-46.3028
WWRWIMWHLRMW	-49.387	-47.4606	-48.8895	-40.9648	-44.0652	-65.5551	WEWWHFMHHRLR	-43.2393	-57.77	-38.0781	-41.678	-33.543	-45.1275
WWWRRMWHLRLW	-49.3867	-53.0606	-48.0354	-39.5467	-47.8623	-58.4287	HWIHRHWYLRQW	-43.239	-33.4394	-35.8038	-33.8643	-40.8554	-72.2321
RWFWRIWHLRRW	-49.3862	-47.1464	-49.0754	-41.5669	-45.8052	-63.3371	WRLHWMHWNELR	-43.2346	-35.9791	-43.6358	-28.9568	-40.4423	-67.1589
WWWWFMWHRRMW	-49.3857	-49.0525	-48.679	-39.6585	-51.1146	-58.4239	WVWWQQMHHRLR	-43.2319	-57.5862	-36.9841	-35.2711	-40.2402	-46.078
MWWHRRWWKRMW	-49.3849	-46.2698	-46.4788	-36.0105	-51.1218	-67.0436	HWRMHAWFHFRW	-43.2194	-36.3059	-39.8434	-34.5028	-41.3083	-64.1366
WWRWFMLYRRMW	-49.3827	-51.7751	-47.2154	-40.7856	-50.6337	-56.5038	WQWWFAMHHRHR	-43.218	-57.4886	-38.7027	-38.4707	-41.7118	-39.716
MWWHRRWWLRMW	-49.3821	-42.45	-46.973	-36.5627	-52.0808	-68.8442	WQWWTHMHHRHR	-43.2105	-56.2465	-39.5234	-35.7583	-40.1107	-44.4136
WKWWFRWHLRMW	-49.3789	-54.0337	-48.1837	-39.396	-41.0501	-64.2308	HWWRHFHFHWIR	-43.2013	-47.4028	-37.7117	-38.0851	-41.078	-51.7289
RYRWHLWFLRMW	-49.3755	-47.6887	-47.4889	-34.9783	-50.2493	-66.4724	WAWWTLMHHRHR	-43.1994	-56.198	-38.2579	-36.227	-44.1232	-41.1912
WKWWERWHLRMW	-49.3742	-55.4384	-48.797	-38.4629	-40.3186	-63.8542	WFMRHMWHERHW	-43.1967	-55.9987	-36.453	-30.1416	-38.4042	-54.9858
RHRWWDWHLRMW	-49.3702	-53.2414	-48.9749	-33.3338	-48.1026	-63.1981	WNWWIDMHHRLR	-43.1957	-57.8222	-36.5086	-34.3395	-39.7097	-47.5984
RWIWRIWQLRMW	-49.37	-45.6701	-47.5697	-40.718	-45.1178	-67.7746	MWHHRQWHLRQW	-43.1895	-29.847	-41.6223	-30.448	-41.0256	-73.0046
WWLRRMWHLRIW	-49.3687	-51.7588	-43.1653	-41.5179	-49.717	-60.6847	WEWWHDMHHRLR	-43.1855	-58.0913	-37.7365	-36.0968	-39.2046	-44.7984
WWWIRMWHLRMW	-49.3683	-50.4788	-48.7196	-40.2274	-45.2148	-62.2006	HWYQRHFFWRWH	-43.1803	-34.6018	-33.0635	-38.742	-41.8186	-67.6755
MWYWRIWQLRRW	-49.3674	-50.7188	-44.7965	-39.9368	-43.231	-68.1537	WQWWLAMHHRLR	-43.18	-58.2692	-34.3505	-35.9128	-40.449	-46.9187
WWRRRMWHERMW	-49.367	-52.4369	-46.3543	-41.1364	-49.2477	-57.6596	WMWWSSMHHRLR	-43.1721	-57.808	-40.8601	-36.5348	-37.2469	-43.4107
WFWWQMWHLRLW	-49.3651	-57.4879	-44.4771	-38.9201	-41.2414	-64.699	WHWWFTMHHRYR	-43.1709	-56.7449	-36.4764	-36.8875	-43.3436	-42.4021
RWWWRFWHLRLW	-49.3629	-50.0258	-47.1842	-39.1788	-46.6787	-63.7471	WEWWFHMHHRLR	-43.1686	-58.6536	-34.1274	-39.6993	-36.3312	-47.0317
RWWWRFWHLRMW	-49.361	-45.5533	-48.6621	-41.6735	-45.7726	-65.1435	WQWWFHMHLRHR	-43.1561	-54.7285	-40.563	-38.0705	-36.6294	-45.7892
RMRWLHWFLRMW	-49.3602	-51.4599	-46.1787	-35.4035	-49.566	-64.1931	WNWWLNMHLRHR	-43.1519	-55.2474	-39.304	-34.9484	-42.3462	-43.9135
MWRHMRWMLRMW	-49.3599	-51.1346	-45.1685	-34.1926	-48.8932	-67.4107	HWDHHEWMRRMW	-43.1477	-28.9542	-41.8132	-32.9709	-44.2182	-67.7818
WRRWWKFYRRMW	-49.359	-51.1181	-51.2844	-40.9979	-47.9196	-55.4749	HFWWNQRHHRMW	-43.1466	-40.5331	-47.7629	-32.7698	-53.3831	-41.2844
WYWWVRWHLRMW	-49.3579	-53.9058	-47.724	-38.3447	-41.2025	-65.6124	WEWWQEMHHRLR	-43.1458	-58.0293	-38.4781	-36.8256	-37.3521	-45.044
LWWKRRWWHRMW	-49.3575	-45.0675	-47.1217	-38.79	-52.501	-63.3075	WMWLHTWHHRYR	-43.1458	-46.8087	-48.0882	-30.8259	-40.4988	-49.5072
WWQRRMWHLRRW	-49.3507	-49.7631	-43.389	-42.6062	-49.0657	-61.9297	WNWWVQMHHRYR	-43.1443	-57.2312	-36.6436	-34.5335	-42.0143	-45.2989
WWFWFMWHLRRW	-49.3496	-49.18	-47.1603	-42.0828	-45.1913	-63.1337	MWVQRHWHLRQW	-43.1435	-28.2176	-36.1782	-29.5823	-51.699	-70.0404
WWLWFMIHLRMW	-49.3492	-46.1518	-47.3089	-43.4188	-48.974	-60.8926	WHWWLHMHERHR	-43.1413	-51.5625	-39.2574	-35.5436	-46.8908	-42.4524
WWHQRMWHLRQW	-49.3491	-45.2732	-48.435	-35.7218	-50.9834	-66.3322	WYWWNQMHHRLR	-43.1343	-57.162	-35.1977	-35.3233	-43.1612	-44.8274
WWHMRMWHLRRW	-49.349	-47.3267	-47.7614	-41.737	-44.3324	-65.5876	WWQRHMFHFRAW	-43.131	-43.9093	-32.4618	-51.4428	-41.6801	-46.1608
WKWWQRWHLRMW	-49.346	-55.1137	-47.069	-38.4847	-42.3198	-63.7427	WHWWEQMHHRLR	-43.1308	-57.732	-34.6118	-36.8953	-41.8023	-44.6127
WWRWIMRHLRMW	-49.3449	-45.7271	-47.6051	-40.9382	-52.0686	-60.3854	WNWWHHHHHRLR	-43.1283	-55.2098	-35.1538	-35.371	-40.2021	-49.7045
WRRWWLIHRRMW	-49.34	-48.0396	-49.1914	-43.4628	-49.2362	-56.77	WRQHWMFWNELR	-43.1248	-36.3111	-43.2974	-29.0092	-39.9321	-67.0741
WFWWFMWHLRRW	-49.3371	-52.1426	-47.2713	-39.9337	-45.2025	-62.1354	IFWWQERHHRQW	-43.1222	-41.5965	-41.2099	-39.5051	-52.022	-41.2776
RWFWRMWHLRRW	-49.3363	-48.869	-49.193	-39.285	-44.9164	-64.4181	WNWWYSFHHRLR	-43.1114	-57.4765	-33.928	-38.2418	-38.4207	-47.4901
WWWWFMWHHRMW	-49.3354	-54.7106	-46.7608	-44.1581	-45.221	-55.8263	WRMHWRHWNELM	-43.1087	-37.8671	-41.5531	-30.3428	-39.2175	-66.5628
WWRWLMWQLRMW	-49.3308	-52.0001	-47.5282	-39.7779	-40.4383	-66.9097	WYWWYSMHHRHR	-43.1034	-56.5273	-39.7533	-36.2935	-44.4718	-38.4708
WKWWQMWHLRMW	-49.3268	-55.7723	-46.8855	-38.1627	-40.7243	-65.0893	WDWWIEHHHRLR	-43.1031	-55.0873	-37.0795	-34.7821	-40.1138	-48.4526
WRRWWFIHRRMW	-49.3263	-45.5344	-49.2829	-43.6287	-50.5279	-57.6574	WNWWHHMFHRLR	-43.0947	-60.1737	-35.7567	-35.6812	-38.5664	-45.2956
RRRWHLWHLRMW	-49.3233	-48.9414	-46.1079	-35.6315	-48.7318	-67.2037	WHWWETFHHRLR	-43.0879	-62.1139	-27.2073	-37.9412	-39.8992	-48.278
WKWWDRWHLRMW	-49.3232	-55.5794	-47.495	-38.1334	-41.0876	-64.3208	WNWWLEHHHRLR	-43.0872	-54.6988	-36.5364	-35.4036	-40.3832	-48.4138
RFRWYLWHLRMW	-49.3224	-51.4963	-46.7237	-33.9321	-47.1043	-67.3554	FWHMHHWHNFRW	-43.0858	-34.6637	-43.2583	-36.6167	-38.3074	-62.5828
RYRWHEWFLRMW	-49.3222	-48.4448	-46.5019	-33.9855	-50.9305	-66.7484	WQWWHHMFHRLR	-43.0832	-60.059	-37.2986	-36.5046	-39.3281	-42.2259
WWRRRMWHLRKW	-49.3218	-48.0032	-47.7001	-38.7084	-49.8301	-62.367	WRHHWMHWNELR	-43.0808	-34.7623	-41.4014	-30.3672	-41.763	-67.1102
WWRQRMWHLRFW	-49.3211	-45.6724	-48.6303	-35.9956	-49.7859	-66.521	WQRIMHWHWMRQ	-43.0792	-50.5526	-40.1983	-30.3499	-43.9842	-50.3108
WFWWKMWHLRMW	-49.3179	-54.7655	-48.0448	-37.9166	-38.7382	-67.1244	WNWWNQMHHRLR	-43.0786	-57.3323	-33.6103	-35.2136	-42.6848	-46.5522
YWWKRMWWLRRW	-49.3165	-42.8052	-46.9753	-43.2906	-45.6229	-67.8888	WNWWLNMHHRLR	-43.0733	-57.7878	-36.4608	-34.9273	-41.1891	-45.0012
HWWHRRWWLRMW	-49.3156	-41.6988	-48.2496	-36.1043	-53.0365	-67.4888	WYWWAHMHHRYR	-43.071	-56.9187	-38.9262	-36.3549	-41.3437	-41.8113
WWRWFIYFRRMW	-49.3155	-42.6322	-46.7743	-42.3219	-55.9687	-58.8804	WYWWQEMHHRLR	-43.0699	-57.6818	-37.5153	-35.4929	-41.8988	-42.7608
WRWHRMMHLRMW	-49.3139	-50.4311	-44.5027	-42.4066	-49.289	-59.9402	HWRMEHWFQFRW	-43.0698	-37.2999	-44.8173	-35.1371	-38.91	-59.1848
RWWYMRFWHRMW	-49.313	-42.7164	-46.7739	-40.4927	-53.7536	-62.8283	WGWWLNMHHRLR	-43.0678	-57.7497	-36.2005	-34.9561	-41.8017	-44.631
WWLRRMWHLRYW	-49.3128	-49.4982	-44.8103	-40.6478	-49.2382	-62.3698	IFWWQARHHRQW	-43.0672	-41.4907	-39.7798	-40.6953	-51.4073	-41.9628
WWWWHRYHLRLW	-49.312	-50.7727	-44.2543	-45.2324	-45.1166	-61.1842	WEWWHLMHHRLR	-43.0651	-58.2135	-36.1604	-36.5741	-39.1368	-45.2406
WWRRHMWHLRHW	-49.3104	-47.3704	-46.0433	-36.8512	-48.5443	-67.7429	WRNWWQQFHRLF	-43.0648	-35.129	-34.5007	-44.0403	-45.9364	-55.7176
MWRHMRWILRMW	-49.3072	-46.0296	-46.2369	-34.4717	-53.1689	-66.6286	YWFFHHWRWNHR	-43.0639	-57.6141	-40.9382	-29.4484	-38.4974	-48.8213
MWRHMRWLLRMW	-49.3053	-48.6296	-48.0794	-33.6076	-47.851	-68.3588	WNWWAQMHHRLR	-43.0601	-57.6878	-34.9409	-35.7463	-41.873	-45.0527
WWRRFMWHERRW	-49.3046	-53.2761	-45.8257	-39.931	-48.6711	-58.8191	HWMRGWRWHMFH	-43.0589	-42.1781	-55.9969	-28.1743	-40.4354	-48.5101
HWWRRMWQLRMW	-49.3028	-49.0097	-50.1427	-39.9459	-45.4853	-61.9302	WLWWDQMHHRLR	-43.0574	-57.3419	-36.2298	-36.4919	-40.8401	-44.3832
RWWVMMWQRRMW	-49.3017	-50.5589	-49.9256	-35.5211	-49.8403	-60.6623	HWREHQWFLRMW	-43.0573	-36.3945	-40.4988	-33.5249	-36.5534	-68.3149
WIWWQRWHLRMW	-49.2988	-55.0572	-46.7977	-39.2399	-41.6732	-63.7259	WQWWETFHHRLR	-43.0478	-62.8531	-26.8559	-38.4822	-38.4151	-48.6328
WWRRMRWHLRRW	-49.2974	-48.8733	-47.1511	-37.1294	-50.2962	-63.037	WQWWHQMHLRLR	-43.0467	-55.9115	-38.3735	-34.8938	-36.8194	-49.2351
WWLMRMWHLRRW	-49.297	-46.8111	-45.8756	-41.9231	-44.9243	-66.9507	WDWWLHMHHRLR	-43.0399	-58.1491	-36.8903	-37.1199	-36.9641	-46.0761
RYRWWQWFLRMW	-49.2961	-52.5814	-48.3696	-33.4556	-49.7854	-62.2884	MWVQRQWHLRQW	-43.0379	-27.892	-33.9197	-29.9437	-53.6043	-69.8298
WWFRRMWKLRRW	-49.2882	-51.179	-48.3612	-40.3712	-45.1817	-61.3479	WDWWTQMHHRIR	-43.0286	-56.2676	-35.7045	-34.5821	-44.79	-43.7989
WFWWYMWHLRLW	-49.2835	-56.4928	-44.6381	-39.4241	-42.0516	-63.8112	WHWWETMHHRLR	-43.0282	-57.9312	-32.6637	-36.1633	-42.1028	-46.28
KWWHRRWWLRMW	-49.2829	-42.3974	-46.7062	-36.8811	-53.2061	-67.2235	WAWWHLMHHRLR	-43.0168	-58.234	-35.9215	-36.6673	-39.6113	-44.6501
RHRWLHWHLRMW	-49.2819	-52.8334	-44.08	-34.4968	-47.6574	-67.3422	WFWWEEMHHRHR	-43.013	-57.0483	-39.4504	-36.5532	-40.9744	-41.0386
WRRWWMIHHRLW	-49.2797	-49.7962	-44.949	-44.0952	-49.4127	-58.1453	WRQHWMHWNIHR	-43.0108	-29.3441	-44.6793	-34.1804	-40.2952	-66.5548
WFWWIMWHLRMW	-49.2791	-54.9928	-47.9571	-37.9348	-41.352	-64.1589	WHWWTDMHHRLR	-43.0091	-57.8652	-34.8437	-32.7317	-43.4267	-46.178
WWELRMWHLRMW	-49.2789	-45.4681	-47.9261	-39.6763	-45.6109	-67.7133	HWDHRFWFLRHW	-43.0025	-34.3494	-35.9308	-36.4783	-37.894	-70.3602
RYRWRLWHLRMW	-49.2781	-52.6604	-45.9155	-34.4373	-46.7673	-66.6098	WDWWQLMHHRLR	-43.001	-58.0941	-35.536	-36.6618	-38.6302	-46.083
RWRWHIWQLRMW	-49.2773	-50.7888	-45.8254	-39.7646	-43.8653	-66.1427	WLWWQDMHHRLR	-42.9959	-57.8096	-35.6129	-34.7261	-41.0923	-45.7385
WWIMRMWHLRRW	-49.2765	-45.5979	-45.3136	-42.5891	-47.5827	-65.2991	WNWWQVMHHRYR	-42.9959	-56.4616	-37.9561	-35.1429	-40.6801	-44.7387
FWFWRIWQLRMW	-49.2762	-46.4299	-44.7304	-42.2088	-45.0301	-67.9818	WRHHWMQWHYLR	-42.9943	-33.7151	-43.6746	-30.5163	-42.7163	-64.3491
WRWMRMMHLRMW	-49.2756	-51.0298	-45.1516	-42.304	-50.949	-56.9436	WRIHWMTWHELR	-42.9932	-37.3532	-44.2983	-28.0518	-39.4275	-65.8349
RWWWRIWHLRMW	-49.2746	-42.957	-49.3352	-44.2517	-45.596	-64.2331	MWHHRQWFLRQW	-42.9894	-35.4409	-35.3921	-32.7318	-37.688	-73.694
WWIWFMMYRRMW	-49.2745	-50.7093	-47.095	-44.8617	-49.5717	-54.1346	WNWWFDRHHRLM	-42.9871	-57.4567	-37.2839	-36.3861	-40.1551	-43.6539
FWYWRIWQLRMW	-49.2741	-48.5153	-43.1345	-41.9439	-44.1487	-68.6278	AWRMQHWFQFRW	-42.9844	-34.2619	-44.868	-34.5402	-39.6252	-61.6265
RWWHRMRHFRLW	-49.2737	-46.8614	-42.0517	-41.1429	-54.3852	-61.9275	WYWWAYMHHRHR	-42.9803	-57.149	-38.9448	-36.5338	-41.5397	-40.7344
WIWRRMWHLRMW	-49.273	-50.6223	-46.4315	-39.7993	-45.1061	-64.4059	WGWWHAMHHRMR	-42.972	-56.1363	-36.6384	-36.7102	-35.501	-49.8742
RLRWHMWHLRMW	-49.2729	-53.2604	-43.6571	-34.0327	-49.1862	-66.2279	WIWWTAMHHRHR	-42.9708	-57.1949	-37.9605	-34.5746	-38.6318	-46.4922
WYWWHRWHLRMW	-49.2727	-53.2728	-46.9576	-37.9311	-41.2488	-66.9534	WQWWNHMFHRLR	-42.9679	-59.4995	-34.325	-35.3522	-39.054	-46.6089
RWFRRMWWWRRW	-49.2718	-46.4689	-46.1139	-42.3984	-52.0791	-59.2989	HWQRHNWFLRMW	-42.9645	-31.7895	-40.2903	-32.8612	-41.0618	-68.8199
WWFQRMWHLRMW	-49.2707	-45.3055	-48.1579	-39.8566	-46.6816	-66.3519	WNWWHGMHHRLR	-42.9603	-58.0945	-34.0799	-35.6287	-40.4552	-46.5432
WFWWVMWHLRMW	-49.2702	-54.805	-47.4986	-37.8967	-41.3689	-64.7817	WWQRHMFHFRTW	-42.9508	-42.7446	-30.8849	-51.8059	-40.3954	-48.9232
RWWRRMWFLRMW	-49.2691	-45.8078	-49.5119	-39.3372	-48.1149	-63.5739	EWHHLHWLHMRW	-42.9449	-32.4226	-53.8859	-37.2166	-40.2173	-50.9823
RWWWRNWQLRMW	-49.2672	-48.4523	-48.3725	-39.5824	-46.1348	-63.7939	WLWWEQMHHRLR	-42.9448	-57.5721	-34.6039	-37.5617	-40.7379	-44.2485
RWWQRRFWHRMW	-49.2652	-41.7762	-43.558	-42.3011	-54.5261	-64.1648	WEWWQQMHLRIR	-42.9348	-55.881	-36.5331	-34.0411	-39.0872	-49.1315
WWHRRMWKLRMW	-49.2646	-49.9381	-47.032	-37.5332	-44.7783	-67.0412	WEWWISMHHRLR	-42.9347	-57.7246	-37.8446	-34.4693	-39.5043	-45.1307
WWQLRMWHLRMW	-49.2635	-46.6931	-44.3381	-39.608	-48.0298	-67.6483	AWRMHHWFQFRW	-42.932	-36.242	-45.266	-34.9781	-39.5465	-58.6277
RWWQRFFWHRYW	-49.2633	-41.3019	-43.2725	-43.4483	-53.1239	-65.17	WNWWNHRHHRLM	-42.9308	-57.1862	-35.5939	-30.9161	-43.1129	-47.8447
RWWWRFWHLRRW	-49.2626	-47.3321	-48.0551	-41.9109	-46.6962	-62.3185	WGWWFHMHHRLR	-42.9249	-58.0112	-32.7098	-39.0289	-38.3131	-46.5615
FWWWRMWHLRLW	-49.2624	-52.5848	-47.731	-39.0885	-44.5028	-62.4051	HWHWIHFLRRQW	-42.9246	-38.5854	-37.9044	-41.6363	-51.6183	-44.8788
RYRWWEWHLRMW	-49.2618	-52.9612	-48.789	-34.4826	-49.5086	-60.5677	YWYQRQFWHRWH	-42.9187	-42.1683	-35.0412	-17.8866	-50.8969	-68.6005
RYRWWSWHLRMW	-49.2606	-52.2455	-49.5631	-34.496	-48.7132	-61.2852	WNWWHNMHLRLR	-42.9162	-56.7686	-36.0684	-33.5611	-40.3934	-47.7894
YWRRFMWHLRRW	-49.2604	-45.691	-47.8644	-42.8083	-45.3019	-64.6363	WYWWHHMHHRLR	-42.9156	-58.0685	-37.0678	-37.4522	-38.9652	-43.0245
WRRWWMIFHRLW	-49.2596	-49.3762	-45.9558	-43.2178	-49.1754	-58.5729	WDWWYEHHHRLR	-42.9111	-54.7211	-38.097	-36.3854	-37.6095	-47.7428
WFWWHRWHLRMW	-49.2585	-52.5957	-48.0965	-38.8097	-40.3478	-66.4429	WYWWHSMHHRYR	-42.9094	-56.8458	-39.205	-35.5692	-42.6965	-40.2304
RHRWRIWHLRMW	-49.2577	-51.6574	-44.9718	-37.2414	-47.0638	-65.354	WIWWHNMHHRHR	-42.906	-55.8482	-38.6004	-35.8559	-41.9486	-42.2768
WWKRRMWFLRMW	-49.2574	-48.132	-42.6463	-38.9252	-50.5335	-66.0498	WWQRHMFTFRHW	-42.9041	-45.9175	-29.9123	-50.8459	-45.2404	-42.6046
WRRWWRIRHRMW	-49.2529	-50.2104	-47.1005	-43.0083	-48.3595	-57.5859	WEWWAQMHHRYR	-42.9039	-57.3606	-39.0817	-35.4884	-40.025	-42.5635
WWHRIMWHLRMW	-49.2528	-51.2364	-48.1265	-39.428	-41.0022	-66.4709	WFQRHMWQERFW	-42.902	-57.8337	-32.8789	-34.3419	-37.124	-52.3316
WHWWFFWHRRMW	-49.2527	-52.0422	-48.0956	-44.5857	-49.0158	-52.5243	WHWWEEMHHRLR	-42.9012	-57.7311	-32.5138	-38.0952	-39.2313	-46.9349
WWRWLMWHLRQW	-49.2501	-45.8508	-46.7474	-40.7943	-45.7227	-67.1352	WQWWHHHHHRLR	-42.8981	-55.3238	-34.9508	-35.6198	-40.2322	-48.3636
WWWWHMWHLRKW	-49.2494	-52.4155	-46.1867	-38.0586	-43.7974	-65.7887	WEWWNHMFHRLR	-42.8975	-60.1153	-35.7326	-35.297	-38.3722	-44.9705
WWRWFMWFHRMW	-49.2485	-51.7709	-47.3709	-41.807	-45.9551	-59.3388	WEWWETFHHRLR	-42.8929	-64.2103	-27.8031	-39.2092	-35.3865	-47.8552
WKWWFMWHLRMW	-49.2481	-55.0503	-46.0076	-38.322	-41.3596	-65.5012	WRMHWIMWHHHR	-42.8923	-41.8208	-41.6782	-30.0023	-38.4362	-62.5239
WRRWWRIHHRLW	-49.2472	-50.9775	-45.8918	-42.8023	-49.3814	-57.1832	WHWWMFEFHRNR	-42.883	-50.6341	-35.8547	-37.9835	-44.5253	-45.4177
WKWWYRWHLRMW	-49.2472	-54.8967	-47.5508	-38.4174	-41.4735	-63.8975	WSWWLHMHHRLR	-42.88	-57.9772	-37.3342	-36.6587	-37.1801	-45.2499
RFRWFLWHLRMW	-49.2472	-50.0303	-47.6115	-36.659	-46.8866	-65.0485	WAWWHNMHHRMR	-42.8784	-55.6863	-37.1705	-36.4107	-37.4703	-47.6541
WFWWTRWHLRMW	-49.2472	-54.2724	-48.8946	-38.5978	-40.1789	-64.2921	HWWRVFHFHWHR	-42.877	-48.605	-38.464	-36.7193	-40.7792	-49.8174
FWWRRMWQLRMW	-49.2447	-47.772	-49.1335	-40.878	-46.5401	-61.9	HHWWMLRLHREW	-42.8709	-40.7777	-44.0549	-36.0243	-53.5471	-39.9504
WFWWDMWHLRMW	-49.2442	-54.8061	-49.0013	-37.5396	-39.4851	-65.3891	WHWWQQMYHRLR	-42.8683	-57.9644	-37.4957	-33.3811	-40.8895	-44.6106
WMWRRMWHLRMW	-49.2442	-53.3185	-47.3023	-37.5727	-44.0557	-63.9718	EWRMHQWFNFRW	-42.8611	-34.5969	-36.886	-34.1223	-43.6587	-65.0419
WFWWRMWHLRQW	-49.244	-53.6626	-44.7087	-38.9097	-43.3883	-65.5508	WEWWEHMHHRLR	-42.8585	-58.2597	-36.1746	-37.9942	-35.8854	-45.9788
WWWWHMYHLRMW	-49.2402	-47.5109	-47.1736	-43.2477	-42.5331	-65.736	WHWWQEMFHRLR	-42.8564	-60.1135	-38.5343	-33.3553	-41.056	-41.2231
WRRWWMIHRRMW	-49.2393	-49.6474	-47.378	-40.9663	-50.2057	-57.9988	EWYQRQFWFRWH	-42.8558	-39.3378	-31.9036	-23.9168	-49.8982	-69.2228
RWWYRRFWHRMW	-49.2326	-42.5168	-45.6657	-43.373	-50.5662	-64.0412	WQWWATMHHRHR	-42.8553	-57.3988	-38.7289	-35.0145	-41.589	-41.5453
WWWWHMYHLRLW	-49.23	-50.6225	-42.8026	-44.4441	-44.8174	-63.4636	WGWWYNMHHRLR	-42.8541	-56.9745	-35.736	-35.4192	-41.1748	-44.9662
MWWHRRWMHRMW	-49.2299	-48.4549	-48.5515	-34.2531	-52.427	-62.4633	GWMRFWRWHHFH	-42.8522	-44.9826	-56.8409	-33.5581	-41.0602	-37.8191
RFRWYIWHLRMW	-49.2278	-49.5516	-47.143	-35.6295	-47.6479	-66.1671	WYWWATMHHRYR	-42.8506	-57.5041	-38.5192	-34.4248	-44.1541	-39.6507
RWFWRIWQLRLW	-49.2276	-51.3709	-44.1503	-42.5761	-44.7285	-63.3122	WQWWTVMHHRYR	-42.8503	-57.0891	-38.285	-34.7045	-41.1363	-43.0365
WRRWWMIYHRFR	-49.2275	-44.9909	-48.2797	-42.3414	-49.5555	-60.9699	WFNRQMWQERFW	-42.8498	-57.8532	-34.1418	-32.2027	-38.326	-51.7251
FWFWRMWHLRRW	-49.2274	-47.0843	-46.9034	-40.0494	-46.5863	-65.5137	WRIHWMQWNELR	-42.8433	-36.6302	-40.4189	-28.6068	-41.0019	-67.5587
WIWWTRWHLRMW	-49.2257	-55.4338	-47.5101	-38.6448	-41.0567	-63.4831	WMWWESMHHRHR	-42.8423	-57.4663	-42.0322	-36.8949	-39.7071	-38.1108
WWVRRMWHLRYW	-49.2248	-51.2458	-42.6478	-40.1598	-49.494	-62.5765	WWQRHMFHFREW	-42.8419	-43.3363	-31.3338	-51.5591	-40.3342	-47.6458
WWWWDIRHHRRW	-49.2238	-55.6165	-47.4124	-43.2237	-51.4781	-48.3885	WSWWTLMHHRLR	-42.8413	-58.0004	-34.4082	-36.3168	-39.843	-45.6384
WRRWWMHFHRMW	-49.2217	-44.5362	-49.3604	-43.8185	-49.7079	-58.6854	WEWWTHMHHRLR	-42.8407	-58.2886	-35.875	-36.4691	-37.7198	-45.8513
FWWWRMWFLRMW	-49.2212	-46.9125	-50.1904	-41.1614	-43.1684	-64.6734	EWHHLHWLRMRW	-42.8391	-33.2794	-50.7684	-37.1127	-46.0342	-47.001
WWIWFMMHRRMW	-49.221	-49.9341	-47.9386	-44.4879	-50.4181	-53.3263	HWRMQHWFHFRW	-42.8383	-39.1356	-40.8207	-36.6118	-38.7406	-58.8829
RRRWLHWFLRMW	-49.221	-50.3769	-42.7415	-36.4122	-50.9853	-65.589	WHWWHTMHLRLR	-42.8335	-57.1429	-38.955	-34.5437	-39.4659	-44.0597
WIWWNRWHLRMW	-49.2195	-55.9771	-46.6514	-38.3573	-42.8437	-62.2677	WHWWAHMHLRLR	-42.8318	-57.0907	-36.0442	-36.9601	-40.6556	-43.4084
WWIQRMWHLRRW	-49.2192	-45.9056	-46.8149	-40.4871	-49.6481	-63.2402	HWQRHNWHLRMW	-42.8307	-27.3837	-42.4815	-33.5082	-42.6827	-68.0977
WWRWIMRHLRLW	-49.2181	-50.2516	-42.0576	-42.2642	-53.3272	-58.1901	HWQRHTWFLRMW	-42.8261	-30.2284	-42.9753	-33.7297	-38.227	-68.9698
WWRIRMWHLRRW	-49.2176	-45.3712	-48.5322	-41.2088	-47.6278	-63.3479	WEWWTIMHHRLR	-42.826	-58.0259	-37.0009	-36.9072	-38.2703	-43.9258
WWRWWFYYRRMW	-49.2157	-45.7425	-48.1941	-44.41	-50.2127	-57.5193	WFTRHMWHERFW	-42.8256	-56.8859	-35.6449	-31.0711	-35.4639	-55.0622
WFWWRMWHLRKW	-49.2155	-55.8654	-45.8744	-38.1013	-42.4169	-63.8196	WEWWQAMHHRLR	-42.8254	-58.4552	-36.5885	-35.8456	-37.5966	-45.641
WWRRFMWHLRHW	-49.2153	-47.5855	-46.1985	-39.1734	-47.4167	-65.7023	WAWWQNMHHRHR	-42.8243	-56.3096	-38.4024	-34.3989	-44.6952	-40.3152
RHRWWEWFLRMW	-49.2148	-51.2708	-49.9048	-34.985	-50.067	-59.8464	WEWWNLMHHRLR	-42.8234	-58.093	-33.2681	-36.348	-39.8638	-46.544
RWWQRFFWHRRW	-49.2114	-44.6124	-43.0564	-43.2466	-51.469	-63.6724	WYWWHHHHHRLR	-42.8221	-55.5436	-35.279	-36.4048	-39.3181	-47.5649
WIWWERWHLRMW	-49.2107	-55.6906	-48.2769	-38.111	-40.3174	-63.6576	WWQRHMFQFRHW	-42.8187	-46.7528	-31.6293	-50.9709	-40.1961	-44.5446
WWGRKMWHLRMW	-49.209	-50.8513	-44.0582	-38.0879	-47.6661	-65.3814	HWYQRQFWFRWH	-42.8179	-38.0758	-33.0692	-24.8995	-49.1301	-68.9149
RFWWWKWHLRMW	-49.209	-53.5909	-48.7004	-35.9295	-44.132	-63.692	WAWWFHMHHRLR	-42.8116	-58.3839	-33.4847	-38.8645	-36.7795	-46.5455
RWWWREWHLRMW	-49.2061	-44.9569	-49.1135	-40.4252	-44.9306	-66.6043	WDWWNLMHHRLR	-42.8102	-57.8682	-33.0116	-36.3971	-39.3245	-47.4497
WYWWDRWHLRMW	-49.2055	-54.9089	-48.4565	-38.2072	-39.7945	-64.6602	WNWWFTRHHRLM	-42.8087	-57.3916	-36.3329	-36.6553	-40.2678	-43.396
WKWWFLWHLRMW	-49.2052	-55.809	-47.8657	-37.1249	-42.658	-62.5682	WQWWATMHHRYR	-42.8081	-57.4659	-38.2966	-34.5988	-41.9274	-41.7519
WKWWKRWHLRMW	-49.2048	-53.759	-48.0556	-38.6603	-40.3274	-65.2214	MWRHHQHWLRLW	-42.8065	-37.497	-39.9327	-26.4355	-41.6616	-68.5055
RRRWHIWHLRMW	-49.2038	-49.1383	-43.8012	-35.7525	-49.7108	-67.616	WFQRNMWQERFW	-42.8045	-57.6554	-34.3409	-32.3482	-37.4321	-52.2457
WWRRHMWFLRMW	-49.2037	-45.9046	-46.6796	-36.1884	-48.5514	-68.6947	WYWWNAMHHRLR	-42.8001	-58.0098	-33.4925	-35.3264	-41.7613	-45.4106
FWWWRMWQLRMW	-49.2015	-52.859	-49.0777	-40.2326	-44.616	-59.2222	WTWWYEFHHRLR	-42.8001	-57.3868	-34.6729	-37.8056	-35.9769	-48.1583
WWRMRMWHLRLW	-49.201	-45.2426	-47.2305	-40.2189	-47.4013	-65.912	HWRMQDWFHFRW	-42.7994	-36.711	-40.6883	-34.2005	-39.1951	-63.2022
WIWWVRWHLRMW	-49.1979	-55.7117	-46.6335	-38.5707	-41.1849	-63.8886	GWRMHQWFNFRW	-42.7975	-38.5842	-34.4869	-34.6217	-41.6877	-64.6071
RFRWHEWMLRMW	-49.1974	-51.7056	-45.894	-35.0644	-48.9221	-64.4009	WNWWIGMHHRLR	-42.7974	-57.8211	-35.1008	-35.0613	-39.7743	-46.2293
WWLLRMWHLRMW	-49.1967	-44.7022	-47.0459	-37.5864	-49.1424	-67.5064	FWHRNHWRWIMH	-42.7959	-52.3804	-38.5614	-33.6909	-43.7762	-45.5704
WWWWFMWHLRKW	-49.1958	-52.1737	-46.4121	-42.0678	-42.3761	-62.9492	WQWWLGMHHRHR	-42.795	-56.6771	-38.7183	-35.8981	-40.657	-42.0244
RWFWRIWHLRLW	-49.1915	-46.6829	-47.1108	-41.8265	-44.5869	-65.7504	WRQWWALHHRMF	-42.7936	-32.0049	-44.6446	-45.0655	-43.3213	-48.9317
MWWHRRWHLRRW	-49.1906	-44.5867	-47.4234	-36.0444	-50.697	-67.2014	WNWWHNMHHRLR	-42.7842	-57.2647	-35.1505	-34.921	-41.1404	-45.4446
RHRWFDWHLRMW	-49.1903	-50.6321	-44.934	-36.1179	-48.8115	-65.4562	QWYQRQFWFRWH	-42.7832	-38.7594	-32.1239	-23.7593	-49.9969	-69.2768
WWRRQMWHLRWW	-49.1903	-47.646	-44.9486	-36.3559	-51.1446	-65.8565	WTWWINMHHRLR	-42.7786	-57.5211	-35.6158	-33.6008	-40.8796	-46.2757
RWQWHIWQLRMW	-49.1897	-51.1194	-46.0409	-37.0905	-43.8583	-67.8392	HWLHRMWHLRQW	-42.776	-26.1813	-44.299	-36.6254	-35.7751	-70.9994
RWYWRFWHLRRW	-49.1865	-46.4517	-46.3673	-39.8137	-46.6681	-66.6317	WEWWHAMHHRLR	-42.7742	-58.374	-36.1581	-35.4871	-37.7187	-46.1329
WWERLMWHLRMW	-49.1848	-51.6745	-46.804	-38.608	-43.6943	-65.1433	WFMRHMWQERHW	-42.7672	-56.1806	-36.2115	-32.4743	-38.9054	-50.0644
WRRWWLIRRRMW	-49.183	-48.9461	-46.9002	-42.9828	-49.8927	-57.1934	GWYHHLWHRMRW	-42.7658	-29.5931	-56.3845	-33.7176	-42.178	-51.956
WRRWWLIYRRMW	-49.1827	-49.1878	-49.9805	-41.5955	-48.4421	-56.7078	WWQRHEFFFRTW	-42.7638	-40.0724	-34.2356	-49.6893	-38.7603	-51.0613
WWWWNIRHHRRW	-49.1826	-55.006	-45.5395	-43.3571	-52.9092	-49.1015	HWRMNNWFNFRW	-42.7634	-33.9835	-40.1306	-29.9584	-44.5573	-65.1872
RHWWRIWHLRMW	-49.1811	-48.559	-47.0258	-42.6279	-44.958	-62.7348	WHWWTGMHHRLR	-42.7623	-58.0487	-32.5638	-35.0397	-41.2523	-46.9069
WKWWHMWHLRMW	-49.1784	-55.452	-47.1442	-37.4946	-40.202	-65.5993	WNWWTHMFHRLR	-42.7575	-59.9774	-35.4483	-34.0343	-38.805	-45.5225
RWYWREWHLRRW	-49.1772	-47.6454	-47.8262	-38.433	-44.7601	-67.2215	HWRMFAWHQFRW	-42.7561	-32.3861	-38.7349	-31.6491	-45.0787	-65.9317
RYRWWEWFLRMW	-49.1769	-50.6214	-50.2235	-34.5445	-50.1035	-60.3916	WYWWEVMHHRHR	-42.7545	-57.0226	-39.3765	-35.222	-43.4509	-38.7004
RWWYRRFWRRMW	-49.1765	-43.1336	-46.9065	-39.6391	-52.4551	-63.7481	HWMRTWRWHMFH	-42.7544	-42.0717	-55.8541	-27.7062	-38.6248	-49.5153
WRRWWRIMHRLW	-49.1737	-51.3524	-46.2399	-42.0328	-48.7903	-57.4531	WNWWFSMHHRLR	-42.7535	-57.533	-31.9213	-38.1396	-39.6453	-46.5282
WRRWWLHFHRFW	-49.1736	-45.2676	-48.3173	-45.0016	-50.5566	-56.7246	WQWWTEMHHRHR	-42.7527	-57.0195	-39.3163	-35.285	-42.4568	-39.6859
WWWRRMWHLRFW	-49.1734	-51.3611	-48.2787	-38.952	-47.1433	-60.1321	WSWWIGMHHRMR	-42.7527	-55.8451	-38.3787	-35.5314	-34.2163	-49.7918
WNWWRMWHLRMW	-49.1725	-55.3603	-45.9246	-39.2174	-43.0059	-62.3543	HWRMHGWFHFRW	-42.7484	-36.3992	-35.7776	-35.1424	-40.9206	-65.5024
MWRHMRWHLRRW	-49.1681	-49.0593	-47.8762	-32.6583	-48.296	-67.951	WHWWIGMHFRQR	-42.7427	-50.372	-35.2936	-35.6619	-49.6298	-42.7563
RYRWWDWFLRMW	-49.167	-50.3743	-50.4696	-33.6335	-48.541	-62.8169	WDWWHMHHHRLR	-42.7418	-55.17	-34.4682	-38.1875	-38.4765	-47.4067
RWWWFFWHLRRW	-49.167	-48.585	-48.8261	-43.7804	-44.1685	-60.475	WIWWGHRHHRLM	-42.7414	-57.6612	-38.2993	-33.401	-40.0567	-44.2888
WRRWWLIFHRLW	-49.1668	-49.176	-46.4697	-44.5656	-49.7917	-55.8311	WYWWHDMHHRLR	-42.7405	-57.7675	-36.613	-35.5878	-40.8995	-42.8347
FWHRRMWFLRRW	-49.1664	-47.8213	-46.0495	-39.7215	-46.034	-66.2057	WHWWISMHLRNR	-42.7349	-54.0574	-36.9125	-32.7681	-45.4379	-44.4986
KWWHRRWWHRMW	-49.1649	-44.6393	-45.9211	-37.9843	-54.0219	-63.2579	HWRMHNWFTFRW	-42.7325	-35.5086	-35.9327	-32.204	-44.2634	-65.7537
RYRWLMWHLRMW	-49.1648	-52.7625	-43.0361	-36.1318	-46.7105	-67.1832	WQWWFAMHLRHR	-42.7273	-55.5844	-39.3319	-35.8917	-36.5863	-46.2422
RWWWRAWHLRMW	-49.1647	-45.2682	-48.9991	-40.4428	-45.3815	-65.732	MWHHRGWHLRMW	-42.7207	-27.2136	-46.1783	-31.8377	-36.8556	-71.5183
RHRWYIWHLRMW	-49.1647	-51.7044	-44.8299	-36.3669	-48.7191	-64.2031	HWHKHLWHLRMW	-42.719	-27.281	-47.9471	-32.4408	-37.0178	-68.908
FWRWLMWQLRMW	-49.1613	-51.885	-47.781	-37.5457	-41.5035	-67.0915	WRQWWALHHRFF	-42.7154	-34.3867	-45.3701	-44.6937	-43.8057	-45.3208
WWILRMWHLRRW	-49.1602	-44.9486	-45.3571	-41.5769	-49.2769	-64.6415	WRQWWEIHHRFF	-42.7148	-32.3451	-47.475	-44.5962	-41.7882	-47.3693
WWWHRMWHLRLW	-49.1598	-52.8551	-47.9151	-39.6583	-40.1065	-65.2642	MWRHHTHWLRHW	-42.7118	-35.2846	-43.8324	-26.4431	-39.579	-68.4197
WWLRIMWHLRMW	-49.1587	-49.6355	-47.6262	-39.5196	-44.5921	-64.4199	WTWWQHMHHRLR	-42.7109	-58.0983	-36.0858	-36.5815	-38.6401	-44.1488
WFWWNMWHLRMW	-49.1584	-55.0798	-47.0174	-37.6719	-41.4171	-64.6056	HWEHRMWYLRQW	-42.709	-28.5972	-39.9358	-38.8914	-34.0611	-72.0595
WWRRFMWHLRRF	-49.1567	-46.2927	-50.0099	-41.3156	-48.9271	-59.2381	HWRMNNWFQFRW	-42.7078	-34.6843	-39.8169	-28.5544	-44.9961	-65.4874
WKWWDMWHLRMW	-49.1549	-56.0574	-48.2754	-37.75	-38.9252	-64.7665	HWQWQHFMRRIW	-42.7055	-41.435	-34.6534	-42.5945	-50.7481	-44.0965
WWWWAIRHHRRW	-49.1535	-55.8063	-46.8892	-43.5091	-51.5945	-47.9684	WEWWNIMHHRLR	-42.7039	-57.621	-34.9033	-36.1992	-40.8551	-43.9408
WIWWDRWHLRMW	-49.1524	-55.7189	-47.0987	-38.0634	-40.711	-64.17	WAWWAQMHHRYR	-42.6951	-57.161	-37.9435	-35.1215	-41.532	-41.7176
WKWWNRWHLRMW	-49.1523	-55.3765	-46.5279	-38.2963	-43.1346	-62.4261	WYWWDQMHHRLR	-42.692	-56.9734	-37.0567	-35.4823	-39.6407	-44.3067
WWHVRMWHLRMW	-49.1513	-46.0694	-50.2219	-39.5267	-42.9583	-66.9802	AWRMHHWFHFRW	-42.6912	-37.5096	-42.7792	-35.891	-38.7281	-58.5484
RHRWHSWHLRMW	-49.1495	-52.0343	-43.6872	-34.0601	-49.34	-66.6258	HWRMTHWFNFRW	-42.6911	-35.5011	-42.1979	-33.0852	-40.1381	-62.5329
WRRWWLHFHRIW	-49.1494	-46.5881	-47.0761	-45.1981	-49.7936	-57.0912	WRQWWMQFHRQF	-42.6861	-33.3651	-33.7244	-45.3914	-47.1136	-53.8361
RWFWRFWHLRRW	-49.1483	-47.1061	-47.7392	-39.6335	-47.0226	-64.2399	WTWWLEMHHRYR	-42.6823	-57.3109	-38.9554	-36.2151	-40.0024	-40.9278
WIWWYRWHLRMW	-49.1468	-55.1311	-47.4094	-38.4508	-40.1597	-64.5833	WDWWYSFHHRLR	-42.6757	-58.4428	-35.3702	-38.9369	-34.0808	-46.5478
RWRWHLWQLRMW	-49.145	-51.768	-48.003	-36.7344	-44.8681	-64.3516	YWFFHHWRWNTR	-42.674	-57.0715	-39.8638	-29.4846	-38.5071	-48.4427
RRRWHKWHLRMW	-49.1449	-51.1793	-44.2585	-35.2471	-49.4411	-65.5984	WNWWLGMHHRLR	-42.6726	-58.2671	-32.9151	-35.9782	-40.1207	-46.0819
WRRWWMHFHRIR	-49.1446	-45.1604	-46.2471	-41.2456	-52.0808	-60.989	WEWWNEMHHRLR	-42.6703	-57.9186	-36.2579	-36.1923	-37.5348	-45.4479
WWFRRMWKLRMW	-49.143	-49.9891	-48.3743	-39.33	-43.4376	-64.5838	WWQRHMFSFRHW	-42.666	-44.5352	-30.5601	-50.8027	-43.9653	-43.4666
WWHRHMWHLRMW	-49.1404	-50.6213	-47.4101	-37.8666	-42.0082	-67.7961	WQWWIGMHHRQR	-42.6634	-55.1154	-35.1774	-33.9909	-44.6626	-44.3706
WFWWARWHLRMW	-49.1401	-54.6479	-48.1198	-38.5134	-39.2628	-65.1564	WVWWAHMHHRHR	-42.6571	-57.0035	-38.2839	-37.0292	-38.4629	-42.506
WRRWWMLHRRMW	-49.1374	-47.5075	-46.6336	-43.7215	-49.592	-58.2322	WRIHWMLWNEHR	-42.6541	-34.9772	-41.8809	-28.3447	-41.0767	-66.9908
WWFRHMWHLRRW	-49.1368	-49.4279	-46.4322	-40.0326	-44.6393	-65.1521	WEWWQHMFHRLR	-42.6513	-60.8789	-37.3851	-34.3738	-37.7189	-42.8996
WWWWFIRHHRRW	-49.1366	-54.8042	-44.5153	-44.1359	-53.1627	-49.065	WGWWNQMHHRLR	-42.6487	-57.0446	-33.8197	-35.1823	-41.3268	-45.8702
WQWWFMWHLRMW	-49.1366	-55.1536	-45.7794	-39.5087	-41.66	-63.5813	WAWWQHMYHRLR	-42.6447	-58.3994	-36.8768	-34.8298	-37.4129	-45.7047
WWWWLIWHHRRW	-49.1362	-55.2633	-47.2059	-44.4856	-47.2744	-51.4518	WRHHWRHWNIFM	-42.6436	-26.4367	-46.4142	-33.2315	-41.4622	-65.6733
WRRWWMHFHRFW	-49.1353	-44.6002	-47.8642	-44.1919	-50.2197	-58.8004	WAWWNQMHHRLR	-42.6406	-57.4265	-33.7285	-35.0414	-42.3487	-44.6577
WWRRFMWHLRFW	-49.135	-48.8837	-45.6511	-37.6717	-47.0653	-66.4031	WYWWNDMHHRLR	-42.6401	-58.009	-32.6199	-34.4986	-43.7338	-44.3392
WEWWRMWHLRMW	-49.1345	-56.0668	-46.5082	-38.7211	-41.6661	-62.7103	HWERHTWFLRMW	-42.6378	-33.8214	-43.0083	-33.4102	-34.0652	-68.884
RYRWHIWHLRMW	-49.1335	-48.9266	-44.091	-35.442	-48.6689	-68.5389	WDWWLNMHHRLR	-42.633	-57.8416	-35.5951	-35.0931	-40.5879	-44.0473
RWRRFMWHLRRW	-49.1319	-48.2705	-47.2969	-40.4523	-46.0515	-63.588	WVWWANMHHRYR	-42.6327	-57.1489	-37.2389	-34.7136	-43.0934	-40.9685
WFWWRRIIHRMW	-49.1292	-52.2187	-44.5762	-43.3413	-55.5456	-49.9641	WHWWHDMQMRHR	-42.6316	-48.3391	-35.9414	-33.6069	-50.1965	-45.074
FWWWRMWHLRFW	-49.1292	-50.2597	-47.5907	-38.6459	-45.1371	-64.0123	WIWWDHMHQRLR	-42.6309	-56.0177	-36.82	-32.1127	-41.2648	-46.9396
WNWWVRWHLRMW	-49.1271	-54.9866	-47.4081	-37.7799	-41.7761	-63.6848	HHWWMLRLHRTW	-42.6282	-41.2893	-41.0285	-35.7676	-53.6418	-41.4138
WRRWWLIYHRMW	-49.1268	-47.9328	-50.3278	-44.5682	-47.1998	-55.6056	WMWWNHMHQRVR	-42.6279	-53.8503	-38.8695	-32.3661	-44.0215	-44.0323
WYWRRMWHLRMW	-49.1265	-51.0178	-42.8318	-40.7017	-44.7996	-66.2815	WDWWHIMHHRLR	-42.6273	-57.6729	-36.5188	-37.1439	-34.5719	-47.2288
WRRWWRIHHRMW	-49.1262	-48.5337	-48.7138	-42.5199	-48.8232	-57.0406	WGWWYSMHHRLR	-42.6262	-57.4979	-37.164	-35.7573	-40.2807	-42.4309
WMWRRMWHLRRW	-49.1262	-53.4374	-47.8701	-38.4487	-45.8324	-60.0425	WDWWNHMHHRLR	-42.6259	-57.8174	-34.6504	-36.2759	-37.2052	-47.1807
RFRWHEWHLRMW	-49.1252	-50.8674	-46.4973	-33.9856	-47.7511	-66.5245	WRDHWMHWNEFR	-42.6238	-29.1036	-44.7624	-32.2209	-40.4689	-66.5632
WHWWQRWHLRMW	-49.1248	-54.1715	-47.7022	-39.2268	-41.4909	-63.0322	HWHHHLWKLRMW	-42.6234	-29.6734	-47.8708	-32.2686	-35.2663	-68.0379
RWWVMIWQRRMW	-49.1243	-49.0626	-46.572	-39.904	-51.4354	-58.6473	WFNRNMWQERFW	-42.6155	-57.466	-33.827	-31.4713	-37.1095	-53.2036
WFWWTMWHLRMW	-49.1216	-54.7285	-48.5734	-38.3727	-40.365	-63.5684	WNWWFSRHHRLM	-42.6141	-57.1489	-34.9069	-36.37	-40.1232	-44.5215
RWYWRIWHLRLW	-49.1211	-44.3998	-45.9208	-41.647	-44.9927	-68.6451	WYWWSDMHHRLR	-42.6087	-57.9805	-34.7753	-34.9032	-39.4647	-45.9195
RWVWRMWHLRRW	-49.1203	-49.0538	-47.7326	-36.3863	-46.1005	-66.3284	WNWWESMHHRLR	-42.6042	-57.7452	-34.9276	-36.8132	-39.3462	-44.1887
YWWKRRWHHRMW	-49.1202	-44.3326	-48.0429	-40.2312	-50.5646	-62.4298	WEWWHEMHHRLR	-42.6032	-57.9597	-36.8034	-37.1707	-37.0795	-44.0028
WWWWFMWHLRIW	-49.1193	-52.4029	-44.1336	-43.1769	-44.4731	-61.4101	HWNRHTWFLRMW	-42.6031	-32.9376	-38.6141	-34.0615	-38.3275	-69.0749
WFWWERWHLRMW	-49.1187	-54.2995	-48.9553	-37.9383	-39.2996	-65.1008	WWQRHMFEFRHW	-42.6029	-46.1764	-32.2353	-50.9993	-39.983	-43.6203
WRRWWLIFRRMW	-49.1184	-46.4062	-49.4869	-43.0765	-49.3541	-57.2684	WHWWFGMHLRHR	-42.6014	-55.1651	-40.8886	-31.0416	-40.35	-45.5619
WRRWWMHFHRYR	-49.1184	-43.4451	-47.7091	-40.3524	-53.6771	-60.4082	WAWWTTMHHRMR	-42.6005	-56.4045	-35.3247	-34.2938	-36.9876	-49.9919
WWFRRMWFLRMW	-49.1176	-49.3052	-46.8457	-41.6948	-43.1918	-64.5507	WGWWNHMHHRLR	-42.6004	-57.4637	-34.7379	-36.4415	-39.0939	-45.2649
RYRWHLWHLRRW	-49.1171	-49.8957	-46.9835	-35.221	-48.2041	-65.2813	EWHRLHWLHIRW	-42.5985	-37.8171	-49.2889	-37.39	-39.7351	-48.7616
WWVRKMWHLRRW	-49.1136	-50.4938	-46.4485	-38.6638	-48.8812	-61.0805	FWQHFQWWRNRM	-42.5985	-37.5036	-41.2258	-24.4365	-49.5032	-60.3234
MWWHRRWMHRRW	-49.1132	-49.8712	-47.7325	-33.6881	-52.3916	-61.8827	HWRMNNWFHFRW	-42.5984	-36.9011	-35.9066	-31.8859	-42.6887	-65.6099
WRRWWMHFHRIW	-49.1127	-45.8029	-46.813	-44.123	-49.7053	-59.1194	HWRMNQWFQFRW	-42.5966	-34.8726	-35.4001	-33.9682	-43.9303	-64.8119
WRRWWFIYRRIW	-49.1108	-49.1067	-47.0176	-44.1747	-48.5777	-56.6774	WMWWNHGLHRYR	-42.5934	-49.3523	-38.6671	-35.7685	-42.7866	-46.3925
WWVRYMWHLRMW	-49.1107	-51.6995	-46.5625	-38.2947	-42.7375	-66.2593	HWWQHERWMRLH	-42.5928	-38.3318	-35.0724	-28.476	-59.0881	-51.996
RFRWWHWFLRMW	-49.1099	-50.8321	-47.7682	-34.2711	-48.9932	-63.685	FWRFHQWWQNRM	-42.5849	-35.7488	-41.3611	-29.8375	-45.0497	-60.9273
WRRWWMHFHRLW	-49.1096	-47.11	-46.9866	-43.7434	-48.5241	-59.1839	WRNWWELFHRQF	-42.5847	-31.0982	-38.6376	-44.0174	-48.3701	-50.8003
WWRWLMWHLRIW	-49.1091	-50.6826	-46.7292	-39.8629	-44.5824	-63.6884	WMWWQTMHHRNR	-42.5836	-55.1889	-37.8657	-34.807	-43.6597	-41.3968
WWVRIMWHLRMW	-49.1091	-50.1411	-47.0029	-38.7517	-45.6953	-63.9545	MWRHHQHWLRHW	-42.5834	-36.1428	-42.196	-25.5847	-40.3489	-68.6447
WRRWWMIRRRMW	-49.1091	-50.0304	-46.1958	-40.2869	-49.5705	-59.4618	WHWWLDMHERHR	-42.5815	-51.7937	-38.6717	-32.3224	-46.5522	-43.5675
WWHRRMWQLRMW	-49.1081	-50.1162	-45.4134	-38.4679	-45.593	-65.9502	WQWWHNMHLRLR	-42.5777	-56.7401	-37.9621	-34.4576	-38.4018	-45.3269
WWRWLMWHLRKW	-49.1039	-49.7525	-48.8464	-38.7374	-42.3815	-65.8017	WYWWSEMHHRLR	-42.5766	-57.8719	-38.153	-35.6945	-37.9624	-43.2012
RYRWHAWMLRMW	-49.1026	-51.5511	-44.5084	-35.4182	-48.1989	-65.8364	HWMHRQWFLRQW	-42.5766	-32.6938	-36.9214	-36.8948	-35.2635	-71.1094
WLWWFRWHHRMW	-49.101	-56.2646	-47.2129	-39.8849	-45.732	-56.4103	WEWWSFMHHRLR	-42.5748	-57.914	-40.1385	-40.4828	-28.3978	-45.9409
WWWWHIYHLRLW	-49.1003	-52.9098	-42.5753	-45.6351	-44.6382	-59.7433	WFHRTMWQERFW	-42.566	-57.7367	-33.6019	-29.9576	-38.3369	-53.1969
WMWWHRWHLRMW	-49.1002	-53.8592	-46.1561	-38.6968	-41.8264	-64.9625	WGWWHDMHHRLR	-42.5618	-57.6317	-36.8093	-35.6266	-38.1891	-44.5521
HWWKRMWQLRMW	-49.1002	-44.6609	-49.4656	-40.8413	-42.5169	-68.0164	QWYQRHFWFRWH	-42.5614	-39.8789	-33.7757	-26.5568	-43.9304	-68.6654
RYRWHNWMLRMW	-49.1001	-49.4776	-45.2147	-34.1397	-48.9972	-67.6714	WGWWQTMHHRHR	-42.5586	-56.9721	-39.1897	-34.026	-39.7734	-42.8316
WWRRQMWHERMW	-49.1	-53.5546	-45.9954	-38.7543	-48.34	-58.8559	WHWWNTMHLRLR	-42.5579	-57.2637	-35.4029	-32.4956	-42.6743	-44.9529
RWQWHIWHLRLW	-49.0988	-48.907	-44.0272	-36.6947	-47.8792	-67.986	WEWWHMFHHRLR	-42.5565	-55.9489	-32.0573	-40.5051	-38.91	-45.3614
WWWWEIRHHRRW	-49.0961	-55.5026	-46.964	-43.5599	-51.4642	-47.9899	WDWWHHMHHRLR	-42.5563	-58.0682	-35.6912	-36.8341	-35.4303	-46.7577
WWRRFMWHHRMW	-49.0957	-51.2062	-45.9295	-38.7954	-47.9839	-61.5637	WEWWTEMHHRLR	-42.5551	-58.1668	-37.0576	-35.1294	-37.7851	-44.6364
WIWWARWHLRMW	-49.095	-55.6929	-47.5636	-37.8747	-39.8293	-64.5148	WIWWESMHHRLR	-42.555	-57.6764	-33.6697	-37.1726	-35.8625	-48.3941
WWLRRMWKLRMW	-49.0949	-50.5299	-46.1818	-38.9829	-45.0012	-64.7786	HWRMHQWFTFRW	-42.5546	-36.1399	-33.4595	-34.6313	-43.7124	-64.8299
WWVRLMWHLRMW	-49.0943	-51.2156	-47.1741	-38.0454	-45.0626	-63.9736	WQWWFDRHHRLM	-42.5538	-56.9036	-37.482	-37.2992	-40.2562	-40.828
WKWWNMWHLRMW	-49.0923	-55.9103	-45.9407	-37.9636	-41.6027	-64.0442	WRGHWMHWNEFR	-42.5522	-32.0689	-42.2637	-32.463	-39.5839	-66.3813
WWRRMMWHLRIW	-49.0898	-48.3441	-44.3746	-36.4971	-51.2317	-65.0016	WVWWLHNHHRLR	-42.5493	-53.2568	-33.1044	-37.9737	-41.2097	-47.2018
WWVRFMWHLRMW	-49.087	-50.454	-46.3363	-37.1911	-44.1521	-67.3017	WGWWLEHHHRLR	-42.5486	-55.3099	-36.3269	-35.5593	-39.0423	-46.5044
IWYWRIWQLRMW	-49.0862	-48.208	-45.6474	-43.5467	-41.7301	-66.2987	WIWWHNMHHRLR	-42.547	-57.0675	-33.5592	-36.2394	-38.9703	-46.8984
YWWHRMWQLRMW	-49.086	-47.3314	-48.5983	-40.0657	-41.1612	-68.2734	WSWWLAMHHRLR	-42.5459	-58.276	-35.7536	-35.391	-37.4173	-45.8917
WHWWERWHLRMW	-49.0858	-54.6016	-49.3306	-38.311	-39.5439	-63.6418	WRHWWMTFHRQF	-42.5452	-31.6095	-38.6602	-44.3341	-46.6038	-51.5186
WWFMRMWHLRMW	-49.0847	-46.0709	-48.2327	-41.9035	-41.3298	-67.8866	WIWWHSMHHRLR	-42.5441	-57.3239	-35.6155	-36.737	-37.0248	-46.0196
YWWKRIWWLRMW	-49.0843	-42.9448	-47.5882	-42.2929	-44.8909	-67.7048	WLWWDHMHQRLR	-42.5432	-55.9644	-36.7457	-32.1482	-45.0215	-42.8361
MWWKRRWWHRMW	-49.0825	-46.1779	-47.1544	-37.0875	-50.364	-64.6288	WTWWIDMHHRLR	-42.5429	-57.892	-35.2209	-34.7867	-39.1026	-45.7124
RFWWHIWHLRMW	-49.0794	-48.7546	-48.2182	-36.3129	-44.2092	-67.9022	MWHHREWFLRQW	-42.5425	-33.0166	-37.3838	-33.565	-34.98	-73.7671
YWYERIFWRRMW	-49.0784	-41.8983	-45.2772	-42.3005	-50.02	-65.8957	WDWWLYMHHRHR	-42.542	-56.3319	-40.1217	-36.7848	-38.2867	-41.185
RYRWHDWMLRMW	-49.0756	-51.0181	-43.8788	-34.4852	-48.9342	-67.0619	WEWWLGMHHRHR	-42.5416	-57.0107	-38.1409	-35.786	-41.5118	-40.2588
WRRWWLIYHRLW	-49.0754	-49.2056	-46.9293	-44.2449	-47.9063	-57.0911	HWRMGHWFQFRW	-42.5415	-37.0044	-44.388	-34.08	-38.3456	-58.8896
RWWYRFFWRRFW	-49.0749	-43.0705	-45.4939	-40.8895	-53.7365	-62.1839	WNWWIQLHHRLR	-42.5407	-53.2574	-35.3142	-35.4313	-39.6288	-49.0716
WWWWRIRHHRRW	-49.0722	-55.86	-45.5953	-44.2751	-52.8335	-46.797	WEWWATMHHRLR	-42.5399	-58.4744	-36.5508	-36.2074	-36.8258	-44.6409
WWQQRMWHLRMW	-49.0705	-45.2265	-47.5534	-37.4218	-48.964	-66.187	WHWWDSMHHRLR	-42.5392	-57.5778	-33.9405	-35.7297	-41.4659	-43.9824
WLWWVRWHLRMW	-49.0696	-55.7753	-46.2918	-38.1877	-41.9386	-63.1547	WQWWHYLHHRLR	-42.5378	-52.1758	-36.986	-36.0833	-39.456	-47.9878
RYWWWIWYLRMW	-49.068	-51.7547	-47.8462	-37.7573	-44.538	-63.4436	MWHREQWWMRLH	-42.5375	-36.6408	-38.9084	-29.3672	-47.746	-60.0252
RHRWHMWHLRMW	-49.0678	-53.2551	-43.1109	-35.4451	-46.4451	-67.0829	AWMRFWRWHHFH	-42.5369	-43.7204	-57.1278	-33.0516	-41.1329	-37.652
YWWQRIFWRRMW	-49.0661	-43.0755	-47.9658	-42.8808	-52.2077	-59.2007	WSWWLTMHHRLR	-42.5365	-58.1182	-36.7027	-35.2019	-38.5932	-44.0666
RWWWREWHLRRW	-49.0658	-47.5607	-48.7125	-40.7594	-45.1259	-63.1705	WFHRLMWQERHW	-42.5358	-56.4008	-33.8117	-34.6352	-40.345	-47.4863
LWRHMRWHLRRW	-49.0657	-48.3233	-46.8059	-32.2712	-50.7371	-67.191	WQWWSAMHHRMR	-42.5352	-56.1717	-36.9093	-37.2794	-32.9366	-49.3791
WRRWWTIRRRMW	-49.0653	-50.4166	-49.7073	-42.5273	-49.5206	-53.1546	WYWWHAMHHRLR	-42.5347	-58.0988	-36.0606	-35.7189	-38.9688	-43.8261
WMWRRMWFLRMW	-49.0653	-52.8635	-47.0843	-36.4879	-44.8382	-64.0523	WMWWHLMHHRHH	-42.534	-53.978	-43.185	-36.2097	-40.2071	-39.09
RYRWHMWHLRRW	-49.0648	-51.5896	-45.8896	-34.0638	-46.6688	-67.1123	HWRMFQWHQFRW	-42.5333	-31.7461	-41.7713	-33.0634	-39.3527	-66.7332
WWRMRMWHLRQW	-49.064	-41.5972	-47.0805	-40.0235	-49.3759	-67.2428	MWIEHRWHLRQW	-42.5309	-35.972	-41.4481	-26.1746	-41.1076	-67.9523
WFWWFVWHHRRW	-49.0628	-56.5293	-46.3363	-40.2765	-46.01	-56.1618	WHWWQEMYHRLR	-42.5307	-57.744	-38.8236	-33.044	-37.6804	-45.3615
YWWERRWWHRMW	-49.061	-47.2447	-47.4832	-39.2576	-47.9203	-63.3991	HWMRNQWWMRLH	-42.5287	-33.1711	-39.3015	-30.3632	-49.7674	-60.0403
WRRWWMIYHRLW	-49.0606	-49.6266	-45.6318	-43.6092	-47.2633	-59.1721	YWHHGHWRWILR	-42.5279	-59.5025	-31.6845	-33.9756	-37.7947	-49.6823
RRRWWHWFLRMW	-49.0599	-48.7267	-46.1945	-35.4241	-51.1541	-63.8001	WMWAFHWHHRYR	-42.5274	-47.2029	-47.4193	-31.5095	-38.9091	-47.5963
WRRWWLHFHRIR	-49.0596	-46.2951	-45.5245	-41.8187	-53.1538	-58.5061	WDWWFTRHHRLM	-42.5273	-57.3585	-38.3391	-36.7979	-39.6306	-40.5103
WFWWLMWHLRMW	-49.0588	-55.2285	-48.6268	-37.3481	-39.8303	-64.2606	WAWWTHMHHRLR	-42.5257	-57.8699	-34.4282	-36.0937	-38.7493	-45.4874
WRRWWMIHHRMW	-49.0575	-46.026	-48.2207	-44.2679	-49.0551	-57.7175	WGWWNHMFHRLR	-42.5241	-59.4394	-34.5852	-35.1245	-38.4536	-45.0179
RWWKRRMWFRRW	-49.0569	-43.8452	-46.3522	-43.5993	-52.542	-58.946	AWRMHQWFNFRW	-42.524	-38.2944	-34.8295	-34.3455	-41.2837	-63.8671
WWHRIMWHLRLW	-49.0559	-53.6531	-44.1694	-39.7333	-43.025	-64.699	WAWWTNMHHRHR	-42.5207	-56.4738	-37.2831	-32.4735	-47.4593	-38.9137
WWWWELRHHRRW	-49.0533	-54.9634	-47.4094	-43.0179	-51.6181	-48.2577	FWHHFMWRWHTR	-42.5188	-47.0751	-43.3612	-30.5836	-39.0962	-52.478
YWRKRIFWRRWW	-49.0532	-43.6088	-46.6004	-37.1244	-53.4395	-64.4926	WDWWHQMHHRLR	-42.5179	-57.6611	-36.2354	-36.0407	-36.027	-46.6255
RRWWWKWFLRMW	-49.0531	-47.4757	-49.9091	-36.4788	-49.1036	-62.298	WHWWDQLHQRLR	-42.5177	-50.4607	-35.3383	-30.3669	-49.6718	-46.7511
WWFRFMWHLRLW	-49.0528	-53.5611	-43.4641	-39.8925	-42.1533	-66.1931	RWQYHIWHLRHW	-42.5153	-31.6083	-41.2424	-26.5521	-45.6611	-67.5128
WHWWTRWHLRMW	-49.0525	-54.4761	-48.7006	-38.6124	-40.2372	-63.2362	HWSEHHWMRRMW	-42.5136	-30.7147	-37.0429	-33.2944	-44.725	-66.7909
WFWWLRWHLRMW	-49.0521	-54.0348	-48.56	-38.9458	-40.1671	-63.5529	EWRMHNWFNFRW	-42.5116	-31.1186	-40.1748	-32.1842	-43.6311	-65.4495
WWRWFMWHHRRW	-49.0513	-53.1834	-47.8986	-41.182	-45.0391	-57.9535	DWYQRHFWFRWH	-42.5097	-40.5412	-34.1914	-29.4413	-40.1083	-68.2662
MWWHRRWHLRLW	-49.0506	-45.3931	-46.3682	-35.093	-51.1622	-67.2367	WRRHWMLWNEHM	-42.5082	-36.5924	-42.042	-25.0722	-42.5187	-66.3158
WLWWKRWHLRMW	-49.0498	-53.7904	-47.4215	-37.753	-41.4126	-64.8714	WWHNNMWHLRMK	-42.508	-40.9613	-49.0422	-24.0902	-39.2659	-59.1804
WKWWVRWHLRMW	-49.0494	-54.8757	-46.6713	-38.1519	-41.661	-63.8873	WHWWHDMQHRMR	-42.505	-51.9748	-34.5502	-37.0838	-42.7628	-46.1531
WFWWKRWHLRMW	-49.0494	-53.2783	-48.5973	-38.1893	-39.3789	-65.8032	HWWRDFHFHWHR	-42.5045	-48.2816	-40.3078	-33.6065	-40.1871	-50.1394
WWLRFMWHLRRW	-49.0494	-50.1026	-44.9407	-39.0558	-46.0502	-65.0975	WVWWQNMHHRLR	-42.5037	-57.5264	-34.565	-34.2535	-41.2778	-44.8958
WWQRLMWHLRMW	-49.0491	-49.9806	-46.202	-38.9033	-45.803	-64.3568	HHMWWRNLFWQR	-42.5007	-57.891	-25.6383	-34.6471	-45.49	-48.8373
WWFLRMWHLRFW	-49.0489	-48.2519	-45.9505	-39.4129	-45.029	-66.5999	WRLHWMQWNELR	-42.499	-36.4034	-39.9691	-28.2663	-40.4554	-67.4009
WWHRKMWHLRMW	-49.0488	-50.3383	-47.9127	-37.7509	-42.6855	-66.5569	WYWWAQMHHRHR	-42.4987	-56.3324	-38.5047	-35.3186	-43.3266	-39.0109
WWIWRMWHLRMW	-49.0466	-48.3066	-46.4728	-40.9265	-43.9237	-65.6036	WTWWHEFHHRLR	-42.4985	-57.835	-33.5575	-39.6509	-33.6113	-47.8376
WWVRRMWHLRMR	-49.0463	-48.5515	-45.2644	-39.7755	-48.6023	-63.0378	DWMRFWRWHHFH	-42.4984	-44.1426	-56.5827	-32.8635	-41.141	-37.7623
WWWWFIWHLRMW	-49.0452	-50.5724	-48.8407	-43.2362	-41.777	-60.7998	WLWWDNMHHRLR	-42.4972	-57.3255	-31.8309	-35.3361	-42.7453	-45.2484
WRRWWKQHRRMW	-49.0447	-49.5632	-48.5449	-41.6761	-46.9577	-58.4816	MWFHQQWRMRWH	-42.4972	-35.5043	-39.7389	-25.2182	-41.228	-70.7966
WTWWRMWHLRMW	-49.0444	-55.6519	-47.284	-38.9364	-40.1849	-63.1646	WQWWAVMHHRYR	-42.4953	-57.4714	-38.4545	-35.7713	-39.1381	-41.6415
RFRWHKWHLRMW	-49.0425	-50.3462	-46.2703	-34.7829	-47.345	-66.468	WWHMHWSLRRHM	-42.4952	-51.5469	-40.7078	-24.7346	-48.6009	-46.8861
HWWKRRWWLRMW	-49.0424	-42.8913	-47.6313	-36.9021	-50.5839	-67.2037	WHWWDSMHQRLR	-42.4944	-56.3352	-35.3313	-31.2268	-46.0269	-43.5519
FWRWRIWQLRMW	-49.0414	-49.6242	-43.8551	-42.2945	-42.8235	-66.6097	WSWWQTMHHRLR	-42.4922	-57.8921	-36.5108	-34.6701	-38.3475	-45.0403
FWWHRRWHLRMW	-49.0408	-40.0429	-47.4521	-39.5251	-49.707	-68.4771	WEWWNQMHHRLR	-42.4904	-57.5126	-34.8031	-35.3309	-39.5862	-45.2193
WRRWWFIRRRMW	-49.0402	-47.9295	-47.6743	-42.6107	-49.7995	-57.1869	WWQRHMFQFRAW	-42.4864	-46.7163	-30.7558	-50.7659	-41.9348	-42.2593
WRRWWRIMHRYW	-49.0401	-49.8647	-47.5599	-42.6943	-47.5464	-57.535	WNWWHTMHLRLR	-42.4854	-57.1014	-35.4786	-33.7054	-37.9796	-48.1619
RYWWWVWHLRMW	-49.0382	-52.5027	-48.4541	-36.4431	-45.3696	-62.4217	WMWWHGRHHRLM	-42.4848	-57.7525	-38.9523	-34.6995	-39.4013	-41.6186
KWWVRRWWHRMW	-49.0382	-46.6675	-45.8904	-37.8348	-52.563	-62.2353	HWRMAHWFHFRW	-42.4846	-39.8873	-40.601	-35.9226	-38.7436	-57.2685
WWWWMIWHHRRW	-49.037	-55.5402	-46.4485	-42.1802	-48.308	-52.7081	WREHWMHWNIIR	-42.4841	-30.3222	-43.1302	-33.6579	-39.0096	-66.3008
MWWHRRWLHRMW	-49.037	-45.6987	-46.1563	-37.0323	-52.6688	-63.6288	WDWWQTMHHRLR	-42.4832	-58.0142	-35.3848	-35.0776	-38.3909	-45.5487
RWWKRFFWHRMW	-49.0369	-41.6413	-43.9924	-43.0379	-51.5797	-64.9333	WDWWFQRHHRLM	-42.4823	-56.5975	-36.6657	-36.2236	-42.3623	-40.5622
WWIRRMWFLRMW	-49.0364	-46.8987	-44.7486	-39.3831	-50.7508	-63.4008	WIWWSDMHHRMR	-42.4781	-55.1312	-38.0233	-37.2873	-31.3504	-50.5981
WFWWQRWHLRMW	-49.0357	-54.159	-47.4872	-39.3199	-39.6772	-64.5351	HWTHRMWHLRQW	-42.4781	-27.7391	-44.1789	-34.4169	-35.4799	-70.5754
WWWWIMWHLRRW	-49.0349	-50.8379	-48.8953	-43.8075	-46.0199	-55.6138	WVWWHAMHHRHR	-42.4736	-57.3181	-38.4912	-35.7773	-38.5078	-42.2736
YWWKRMWWLRMW	-49.0343	-43.093	-47.7678	-41.7181	-44.6036	-67.989	HWHRHQWYLRMW	-42.4711	-31.5397	-38.402	-34.3413	-43.513	-64.5597
WRRWWKIYHRIW	-49.0339	-48.7812	-47.8197	-44.3576	-46.3237	-57.8874	WREHWMQWHILR	-42.4694	-32.1549	-42.2941	-31.7788	-40.4189	-65.7005
WFWWIMWHLRLW	-49.0337	-57.2938	-45.2219	-38.2589	-42.6198	-61.7739	WYWWHEMHHRLR	-42.4683	-57.7501	-37.1252	-36.5083	-38.4907	-42.4674
RFRWRLWHLRMW	-49.0333	-51.8135	-47.0791	-34.693	-46.6197	-64.9612	WFWWQAMHLRHR	-42.4656	-55.5603	-38.7562	-33.4377	-40.3217	-44.2521
WHWWDRWHLRMW	-49.0329	-54.6968	-48.1512	-38.1518	-39.3606	-64.8038	WYWWGHMHHRLR	-42.4646	-58.1068	-34.1435	-36.8751	-39.0252	-44.1721
WWMQRMWHLRRW	-49.0326	-46.1184	-43.0984	-42.171	-47.9293	-65.8457	FWRFHEWWQNRM	-42.4638	-35.9225	-41.5028	-29.8193	-44.3112	-60.7633
RWWLRFFWHRMW	-49.032	-40.2727	-45.183	-43.272	-52.2254	-64.2068	WDWWLTMHHRLR	-42.4637	-58.2342	-35.6468	-35.3709	-37.3615	-45.7052
WHWWVRWHLRMW	-49.032	-53.9261	-48.0582	-38.69	-41.1529	-63.3327	HWWRAFHFHWLR	-42.4632	-48.0888	-39.1139	-36.4832	-38.4135	-50.2165
WRRWWKIYHRMW	-49.032	-48.5035	-50.9176	-44.4886	-44.6839	-56.5663	KWHWHQFHRHLW	-42.4586	-46.968	-37.2662	-40.4851	-42.5634	-45.0103
WIWWNMWHLRMW	-49.0317	-55.9406	-46.5628	-38.6229	-40.7572	-63.2752	WSWWLNMHHRLR	-42.4544	-57.7884	-36.598	-34.6524	-40.2847	-42.9484
RWWERRFWHRMW	-49.0313	-40.0043	-44.6374	-43.3247	-52.8062	-64.3839	WEWWMTHFHRLR	-42.4531	-60.3585	-37.1396	-35.8303	-35.7678	-43.1692
RYWWWFWHLRMW	-49.0311	-52.4449	-46.2542	-37.0536	-45.3956	-64.0073	WYWWEQMHHRLR	-42.4529	-57.3311	-35.455	-37.1176	-40.1882	-42.1725
WHWWFRWHLRMW	-49.0283	-53.9888	-47.7416	-39.4312	-40.7639	-63.2159	WRNWWQQQHRLF	-42.4505	-38.2434	-29.1109	-43.4246	-43.8105	-57.6633
YWWHRRWHHRMW	-49.0282	-45.2391	-47.1361	-38.1491	-51.6059	-63.0107	WSWWNHMHHRLR	-42.4502	-57.6251	-35.5048	-35.6493	-37.6967	-45.7751
RFWWRIWHLRMW	-49.0271	-48.346	-45.9546	-42.4973	-45.3025	-63.0351	WHWWINMHHRYK	-42.4444	-54.3438	-40.9142	-33.4882	-41.9659	-41.5098
RWWWRAWHLRRW	-49.0262	-48.2087	-47.8182	-41.0267	-45.7354	-62.3417	DWYNRHFWFRWH	-42.4395	-39.7298	-33.8468	-28.9604	-41.9308	-67.7297
WWYRRMWFLRMW	-49.0255	-47.0141	-45.3546	-40.8645	-44.9368	-66.9575	FWLEHHWRWNLR	-42.4379	-54.2789	-36.347	-32.7481	-39.5139	-49.3019
WWRQRMWHERMW	-49.0253	-51.607	-46.1709	-37.0125	-49.8605	-60.4756	WDWWYSMHHRLR	-42.4335	-57.5436	-37.0579	-36.7808	-37.9535	-42.8319
WWWWHRYHLRMW	-49.0247	-47.2708	-47.3887	-43.927	-42.5624	-63.9747	WTWWNEMHHRLR	-42.4306	-57.5951	-34.8352	-35.4778	-38.8782	-45.3667
WWRRKMWHLRHW	-49.0241	-47.2235	-45.4055	-38.7046	-48.9934	-64.7936	MWHHREWYLRQW	-42.4295	-30.7374	-36.4821	-33.2979	-38.0938	-73.5365
MWWKRRWHLRLW	-49.0221	-45.4161	-47.483	-35.0033	-50.233	-66.9751	HWEWIHFMRRQW	-42.4289	-38.4093	-38.0324	-41.9102	-48.6832	-45.1096
WYWWKRWHLRMW	-49.0216	-53.2262	-46.1003	-38.0597	-41.0449	-66.6769	WSWWYSMHHRHR	-42.4281	-56.8812	-39.2153	-36.3295	-41.7913	-37.9232
RWWYRFRYHRMW	-49.0208	-43.8555	-46.7833	-43.4501	-52.1247	-58.8906	WQWWAHMFHRLR	-42.4263	-60.1839	-35.6704	-35.8827	-37.3367	-43.0577
WWRRRMWHLRRF	-49.0205	-46.1991	-50.8678	-40.5153	-49.7466	-57.7739	WSWWDTMHHRMR	-42.4261	-56.5469	-37.3041	-35.6878	-32.961	-49.6307
MWYWRMWQLRRW	-49.0204	-49.9385	-48.9487	-35.8882	-42.6044	-67.7221	WQWWLARHHRLM	-42.425	-57.4117	-34.65	-35.1526	-41.4534	-43.4576
WWRRIMWHLRRW	-49.02	-46.249	-47.1052	-41.93	-48.2005	-61.6151	WHWWHEMFHRLR	-42.4248	-60.1521	-38.0997	-36.6436	-38.0739	-39.1545
YWWHRMWWLRRW	-49.0196	-42.6207	-47.4346	-41.9159	-44.6636	-68.4634	QFQWVRHWHLKW	-42.4228	-47.1992	-41.2688	-30.0278	-45.5646	-48.0535
WWFRLMWHLRRW	-49.0194	-51.0198	-47.7771	-40.6046	-43.966	-61.7292	HWSHRMWHLRQW	-42.4225	-27.5223	-42.521	-35.3511	-36.3141	-70.4038
YWWKRMFWRRMW	-49.0165	-45.4903	-46.3211	-40.0714	-49.8874	-63.3123	WLWWGQMHHRLR	-42.4215	-57.7778	-33.9369	-36.3697	-39.9789	-44.0444
WWFMRMWHLRFW	-49.0158	-49.4008	-46.5068	-39.6506	-42.6771	-66.8438	WWGHHWSLRRMM	-42.4207	-51.8349	-37.9908	-28.2679	-45.4153	-48.5947
WWRWFMWHHRMW	-49.0157	-53.1203	-48.0907	-41.6264	-44.7109	-57.53	WHWWNEMFHRLR	-42.4187	-59.7537	-38.0696	-32.8291	-40.515	-40.9262
WRRWWKIYHRLW	-49.0155	-49.8071	-47.2624	-44.0701	-46.2503	-57.6878	WWQRHMFHFRNW	-42.416	-43.288	-29.7329	-51.3537	-41.9377	-45.7676
WYWWFMWHLRMW	-49.0152	-54.3159	-46.1998	-37.5992	-42.082	-64.8793	WIWWQHEHHRMR	-42.4152	-51.8447	-35.3063	-38.1347	-34.8534	-51.9368
WFWWDMWHLRLW	-49.0148	-57.2158	-46.4256	-37.1394	-40.1713	-64.1219	WAWWITMHHRLR	-42.4144	-57.7523	-36.2259	-33.8626	-40.5906	-43.6408
WWLWFMRHRRMW	-49.0143	-49.1813	-49.9543	-40.9185	-53.9529	-51.0646	WVWWHDMHHRLR	-42.4123	-57.9278	-37.2359	-35.5467	-37.667	-43.6843
WIWWKRWHLRMW	-49.0142	-54.2073	-47.5112	-38.1405	-40.0492	-65.163	WTWWHTMHHRLR	-42.4104	-58.0846	-35.5233	-35.6834	-39.0705	-43.6902
WWWWHIYHLRRW	-49.0122	-49.3328	-46.0805	-44.8975	-47.3063	-57.4441	HWRMFTWHHFRW	-42.4076	-35.3869	-39.4345	-33.4213	-37.084	-66.7112
WWHWIMWHLRRW	-49.0114	-49.827	-48.9335	-37.7284	-47.1368	-61.4313	HWRMFTWHQFRW	-42.4072	-33.7041	-40.7184	-31.5885	-39.6352	-66.3896
WKWWYMWHLRMW	-49.01	-55.361	-46.9969	-37.5199	-41.2307	-63.9417	WQWWAHMYHRLR	-42.4044	-57.8281	-36.7704	-35.9734	-36.087	-45.3629
HWWQRRFWHRMW	-49.0086	-42.7181	-45.558	-41.8503	-51.2833	-63.6332	HWRMHTWFTFRW	-42.4038	-34.0138	-37.6098	-32.8404	-42.1971	-65.3578
WRWWRRIIHRMW	-49.0074	-52.8394	-43.954	-42.7868	-53.823	-51.6339	HWWRLFHFHWHR	-42.3946	-48.0375	-39.4623	-34.4296	-40.0398	-50.0038
WRRWWTIHRRMW	-49.007	-48.7369	-50.1796	-42.6254	-49.7232	-53.7699	WQWWNDMHHRLR	-42.3944	-57.7771	-32.5487	-35.4885	-41.6425	-44.5154
WWFRHMWHLRMW	-49.0017	-49.1504	-47.1946	-38.5415	-41.9014	-68.2207	RWHWNHFERHMW	-42.3941	-46.9277	-39.8598	-38.017	-42.5926	-44.5736
WIWWQMWHLRMW	-49.0016	-55.6688	-46.9412	-39.4347	-39.0053	-63.9578	AWRMQHWFHFRW	-42.3891	-36.845	-42.3519	-35.7931	-37.7408	-59.2148
YWWMRIFWRRMW	-49.0008	-43.5744	-47.7442	-42.7852	-51.2271	-59.6731	WSWWYEFHHRLR	-42.3889	-57.5497	-35.2411	-36.9302	-34.6528	-47.5708
RYWWWIWHLRMW	-49.0005	-50.0809	-48.7414	-37.6472	-45.5128	-63.0204	RWHYHNWHLRHW	-42.3855	-28.3597	-40.9832	-27.6248	-48.0945	-66.8651
WWKRRMWHKRMW	-48.9994	-50.4734	-42.8218	-40.0905	-51.3393	-60.2721	WFHRIMWHERHW	-42.3827	-56.4411	-33.6885	-33.4767	-39.6624	-48.6451
FWWHRRWWLRMW	-48.9992	-40.556	-46.2146	-37.7119	-52.1197	-68.3939	WSWWQFMHHRLR	-42.3823	-57.8534	-38.5584	-40.2019	-29.1486	-46.1491
WWIWRMWHLRRW	-48.9972	-47.7408	-45.7083	-42.2796	-47.3124	-61.9446	WRIHWMNWHELR	-42.3797	-36.0226	-40.9463	-26.7943	-41.8732	-66.2624
WRRWWLHFHRFR	-48.9969	-44.9778	-47.1881	-41.4588	-53.4686	-57.891	WHWWTEMFHRLR	-42.3795	-59.9752	-39.9672	-31.6241	-38.8175	-41.5133
WFWWFRWHLRMW	-48.9966	-52.195	-47.9647	-39.0132	-40.2225	-65.5876	HHMWWRNLFWHR	-42.3779	-57.7125	-33.6423	-31.2332	-42.79	-46.5113
WWKKRMWHLRRW	-48.9955	-45.0089	-45.3645	-41.7869	-48.411	-64.4065	WVWWHFMHHRHR	-42.3778	-55.5073	-39.2741	-41.5209	-33.3711	-42.2157
WWRWFMIYRRMW	-48.9948	-46.9493	-48.2643	-41.5667	-52.023	-56.1709	RWHWHSFHRFMW	-42.374	-46.5377	-37.3206	-39.597	-43.7558	-44.659
RYRWHHWHLRMW	-48.9946	-51.8821	-43.6447	-33.5709	-47.8215	-68.0537	WRRMWMFWGQHH	-42.3712	-50.2873	-45.3248	-27.0464	-38.2373	-50.9601
WWRRMMWHLRHW	-48.9944	-45.1465	-46.8385	-37.1219	-49.857	-66.0081	WYWWHSMHHRLR	-42.3672	-57.7339	-36.6937	-36.1824	-40.6671	-40.5587
WFWWRMWHLRHW	-48.994	-55.1657	-44.6607	-38.7262	-42.2503	-64.1669	WMWWNHGEHRYR	-42.3669	-51.2397	-37.8832	-37.1913	-39.3515	-46.1688
WFWWSRWHLRMW	-48.9923	-53.6907	-48.5795	-38.5658	-39.4711	-64.6542	FWQHFEWWRNRM	-42.3652	-36.6739	-41.7584	-27.2526	-45.7972	-60.3441
WRRWWKIYRRMW	-48.9922	-49.9154	-50.6248	-42.2275	-46.0928	-56.1006	HWEWIHFLRRQW	-42.3651	-39.6346	-34.4068	-43.2563	-48.3494	-46.1783
WWWHRMWHLRRW	-48.9913	-49.3746	-49.3767	-42.0668	-41.2297	-62.9085	HWHFRQWWLRMH	-42.364	-30.0186	-43.0509	-35.5399	-39.5941	-63.6164
WYWWYRWHLRMW	-48.9908	-53.7959	-47.1283	-37.8363	-40.3028	-65.8909	WMWWNHGNHRYR	-42.3638	-48.172	-36.2825	-37.193	-44.4216	-45.7498
RHRWLLWHLRMW	-48.9901	-52.9524	-46.7381	-34.5169	-47.8798	-62.8634	WHQRLMWHERFW	-42.3635	-55.3747	-34.2829	-32.4971	-41.7811	-47.8815
YWWHRRWHFRMW	-48.9886	-44.1685	-45.975	-43.0909	-49.8128	-61.8959	WWQRHQFHFRIW	-42.3626	-35.0515	-30.2278	-50.2665	-47.0131	-49.254
RHRWHDWMLRMW	-48.9885	-51.0363	-44.6402	-34.4137	-49.0073	-65.8452	MWRHNEHWLRLW	-42.3623	-36.533	-40.6735	-27.0253	-41.9115	-65.6679
RHRWHEWMLRMW	-48.987	-51.8402	-45.2065	-34.51	-49.5377	-63.8407	WAWWQDMHHRLR	-42.3621	-57.8791	-35.4856	-34.6906	-39.2958	-44.4592
YWFRRMWWWRRH	-48.9862	-42.5059	-48.0845	-40.776	-50.3959	-63.1687	QWRMHQWFNFRW	-42.3611	-35.5556	-34.8148	-33.4885	-43.2448	-64.7016
WWWWALRHHRMW	-48.9858	-55.1145	-47.4827	-43.0717	-51.6456	-47.6145	HWFHRHWYLRQW	-42.3588	-30.0907	-35.1208	-35.0332	-38.9131	-72.636
WWRRRMWHLRMF	-48.9821	-43.7338	-50.226	-41.7097	-48.3066	-60.9342	WDWWHMMHHRLR	-42.3587	-57.7929	-34.7252	-37.7298	-37.09	-44.4554
WRRWWMIFHRIW	-48.9815	-47.4069	-45.7239	-43.7988	-49.6531	-58.3248	WVWWANMHHRLR	-42.3555	-57.9028	-34.4572	-35.3306	-40.81	-43.2769
WWVRRMWHLRIW	-48.981	-52.9016	-39.7527	-40.6629	-49.7844	-61.8032	HWWRTFHFHWLR	-42.3542	-48.5881	-37.8401	-35.687	-39.4862	-50.1696
WMWWFMWHLRMW	-48.9799	-54.249	-44.5588	-38.5831	-42.9366	-64.5719	WEWWHQMFHRLR	-42.3532	-60.1948	-36.6001	-34.6712	-37.4111	-42.8886
WYWWMRWHLRMW	-48.9762	-54.0669	-46.0795	-37.8576	-40.8634	-66.0135	WQWWANMHHRLR	-42.3507	-57.8543	-33.7425	-35.8188	-41.0905	-43.2474
WWRRIMWHLRLW	-48.9741	-50.3523	-43.1821	-41.2789	-48.2248	-61.8327	WRQWWEIHHRIF	-42.3506	-27.4942	-42.5323	-45.4813	-44.0648	-52.1804
RFRWYFWHLRMW	-48.9739	-51.9289	-44.1821	-35.4128	-46.8687	-66.4771	HWRMQDWFQFRW	-42.3455	-32.533	-42.0335	-30.7095	-42.1987	-64.2528
WIWWIQRRHRMW	-48.9738	-53.2554	-44.3162	-38.1242	-54.1178	-55.0555	HWRMFNWHHFRW	-42.3454	-36.9536	-33.2655	-33.4138	-40.5169	-67.5773
RYWWWLWHLRRW	-48.9738	-51.9811	-49.4881	-37.3708	-46.3272	-59.7018	WTWWLHMHHRYR	-42.3446	-56.0896	-38.7633	-36.2485	-37.7164	-42.905
YWWQRRWWHRMW	-48.9735	-46.406	-45.9252	-37.2334	-52.8556	-62.4473	WVWWVHMHHRHR	-42.3443	-56.2582	-37.5219	-35.3597	-36.9604	-45.6215
RHRWHNWMLRMW	-48.9733	-50.7617	-43.8496	-33.8067	-49.5586	-66.8902	WTWWNQMHHRLR	-42.3439	-57.3322	-34.0938	-35.2211	-40.9875	-44.0846
WKWWFIWHLRMW	-48.9719	-56.3559	-47.3945	-38.8826	-40.247	-61.9798	HWRMHNWFDFRW	-42.3422	-31.0952	-41.2955	-32.8771	-40.846	-65.5972
EWWHRRWWHRMW	-48.9711	-45.5258	-46.665	-36.1819	-53.4033	-63.0795	RWQWHDFMRHMW	-42.3414	-46.2375	-42.022	-34.2899	-45.3763	-43.7811
WWRWVMWFHRMW	-48.9707	-51.2249	-47.3002	-38.415	-47.5269	-60.3866	WQWWFGMHLRHR	-42.3406	-55.4599	-39.3178	-35.0918	-36.0032	-45.83
WWWWHIWHQRRW	-48.9699	-55.1832	-47.2105	-39.3107	-47.3095	-55.8355	MWLHRQWHLRQW	-42.3391	-28.9024	-40.1859	-31.4453	-38.3034	-72.8585
WRRWWLIFHRMW	-48.9693	-47.2613	-49.2882	-44.7648	-49.4129	-54.1195	WVWWNQMHHRYR	-42.3373	-56.8638	-37.1251	-34.6547	-41.0653	-41.9777
WWRRFMWHLRYW	-48.9693	-47.4858	-46.4716	-38.7161	-47.069	-65.1042	WQWWFTHRHRQF	-42.3357	-48.5334	-33.8145	-43.1407	-44.7615	-41.4282
FWWMRMWQLRMW	-48.9686	-48.2889	-46.2263	-41.3076	-43.1872	-65.833	WDWWFHMHHRLR	-42.3327	-58.2999	-34.1192	-38.9712	-33.0025	-47.2707
WLWWQRWHLRMW	-48.9669	-55.4982	-46.6557	-37.955	-42.1363	-62.5894	WAWWQSMHHRLR	-42.3325	-57.8777	-36.0802	-35.3872	-39.4491	-42.8685
WRRWWMIFHRMW	-48.9658	-45.1593	-48.7665	-43.598	-48.9494	-58.3562	WTWWAYMHHRHR	-42.3287	-57.0819	-38.9782	-36.3076	-38.3647	-40.911
RWWKRMWWWRFW	-48.9655	-44.3319	-44.4138	-41.3598	-50.0569	-64.6648	WRMHWINWHHLR	-42.3276	-40.1209	-37.8987	-27.9354	-41.8335	-63.8495
WKWWTRWHLRMW	-48.9641	-55.125	-47.654	-38.086	-40.8445	-63.1111	WEWWTYMHHRLR	-42.325	-58.2091	-35.8612	-36.5221	-37.8886	-43.144
WAWWRMWHLRMW	-48.964	-55.7873	-45.7062	-39.0412	-41.9242	-62.3612	WEWWSTMHHRLR	-42.3187	-58.3534	-36.9947	-35.4701	-36.4533	-44.3221
WWWWIIWHLRRW	-48.9636	-49.4492	-46.5361	-44.1217	-49.698	-55.0128	WREHWMHWHYLR	-42.3172	-32.2272	-44.3899	-30.4418	-40.2833	-64.2437
YWFRRMWWWRYW	-48.9635	-42.6947	-46.2117	-43.3898	-49.2549	-63.2665	WQWWHMLHHRLR	-42.3145	-53.9988	-33.4212	-35.9004	-39.5883	-48.6638
WRRWWKFYHRMW	-48.9634	-49.2885	-51.8158	-43.828	-43.7037	-56.1808	QWHWRMFHWHLR	-42.3142	-36.0306	-37.5834	-39.0307	-40.7654	-58.1609
FWWKRRWHHRMW	-48.9632	-44.2675	-48.0028	-39.6516	-51.1042	-61.7897	HWWLRFHFHWHR	-42.3122	-46.9941	-36.891	-36.9009	-43.21	-47.5652
WRRWWRIYHRLW	-48.9629	-50.7823	-47.341	-41.5314	-47.2938	-57.8657	WYWWASMHHRYR	-42.3111	-57.2306	-38.6233	-35.0259	-41.4468	-39.2291
RWWFRRFWHRMW	-48.9626	-43.1079	-44.9599	-43.733	-49.946	-63.0665	MWQHHRWHLRQW	-42.3092	-31.9999	-40.2666	-27.7864	-40.1333	-71.3598
YWWERIFWRRMW	-48.9626	-41.7022	-47.9153	-43.5488	-51.1655	-60.481	WFTRLMWQERHW	-42.3071	-56.3439	-35.124	-34.364	-39.8955	-45.8082
RWWQRIFWHRMW	-48.9603	-38.9558	-45.3055	-43.5346	-54.0076	-62.998	WEWWIQMHHRER	-42.3014	-56.7014	-39.5044	-35.1091	-38.6848	-41.5073
RRWWWEWFLRMW	-48.96	-45.2467	-50.3364	-38.6238	-47.867	-62.7259	WDWWNEMHHRLR	-42.2978	-57.685	-34.6161	-35.4825	-37.9816	-45.7238
WWFRREFWWRFW	-48.9599	-40.7274	-45.9135	-46.5861	-50.9468	-60.6257	WQWWVMMHHRHR	-42.2973	-55.502	-36.4809	-35.2557	-42.7253	-41.5228
WWRMRMMHLRMW	-48.9592	-45.0798	-43.7816	-43.1111	-50.1235	-62.6998	FWNHNMWNWRRH	-42.2971	-33.8332	-35.3693	-34.3428	-44.5529	-63.3875
WIWWRRIIHRMW	-48.9591	-51.855	-43.4335	-43.2683	-55.6852	-50.5537	WHWWNEMHLRLR	-42.2955	-57.2788	-36.5303	-32.1014	-39.2114	-46.3556
WWRWIMYWRRMW	-48.9591	-45.2049	-48.584	-38.392	-53.3534	-59.2613	TWFQRMFWHRWH	-42.2946	-37.3469	-36.3147	-27.8385	-42.4149	-67.5579
WWWWALRHHRRW	-48.9568	-55.996	-47.0033	-42.5081	-50.888	-48.3886	WVWWANMHHRHR	-42.2928	-57.1325	-37.4432	-35.4193	-42.8143	-38.6544
RYRWWQWHLRMW	-48.9567	-52.4142	-48.1287	-33.6255	-49.1108	-61.5045	WEWWFTMHHRLR	-42.2927	-58.3039	-29.2475	-39.7627	-39.0056	-45.1439
WWLRKMWHLRRW	-48.9561	-49.2488	-45.5679	-39.5991	-48.8815	-61.4833	HWWRAFHFQWRF	-42.2915	-50.6702	-41.1181	-31.5033	-40.5355	-47.6305
WWWWRLRHHRRW	-48.955	-55.0217	-47.1592	-43.3209	-52.3314	-46.9416	FWHHRMWWHNRM	-42.2908	-36.6827	-44.3271	-28.4908	-42.2953	-59.6582
WRRWWKIRRRMW	-48.9536	-49.959	-48.99	-42.1744	-46.3164	-57.3282	MWRHQEHWLRLW	-42.2885	-36.4593	-42.0265	-26.0388	-41.3897	-65.5281
WWWWMIWHERRW	-48.952	-55.1919	-44.0286	-41.4553	-50.6358	-53.4484	KWHWTEFHRFMW	-42.285	-46.3851	-41.1589	-37.7756	-42.8762	-43.2289
RHRWFIWHLRMW	-48.9517	-49.1528	-44.3676	-38.3045	-48.3881	-64.5454	WDWWLEHHHRLR	-42.2846	-55.5526	-36.1434	-35.3313	-37.4695	-46.9263
RYRWWTWFLRMW	-48.9497	-51.6697	-49.7075	-33.7026	-48.9429	-60.7258	HWMHFQWWRQRM	-42.2833	-32.9479	-45.1075	-30.468	-45.1769	-57.7165
WWIRRMWHLRHW	-48.9489	-50.7856	-41.7415	-40.7214	-50.4475	-61.0486	WNWWLHRHHRLM	-42.2783	-57.809	-36.6437	-31.8765	-38.9621	-46.1001
WWWWFIWHERRW	-48.9487	-53.8254	-46.8209	-43.1886	-46.0841	-54.8247	WFHRNMWNERFW	-42.2767	-57.0795	-28.7101	-28.8629	-39.0876	-57.6435
WYWWARWHLRMW	-48.9483	-54.7758	-47.6147	-37.7813	-39.3794	-65.1904	WDWWHYMHHRLR	-42.2748	-57.8435	-37.4478	-36.3337	-35.6583	-44.0907
WWWQRMWHLRLW	-48.9483	-51.4653	-48.3174	-37.9367	-46.3712	-60.651	GFWWNRHMHRQW	-42.2729	-41.2709	-42.6006	-37.1851	-47.1787	-43.1291
RWWWREWHLRLW	-48.9481	-49.2318	-46.7613	-38.0036	-45.4899	-65.254	WMWHMRHHFRQW	-42.2726	-41.5143	-40.033	-45.0967	-41.9405	-42.7787
YWYLRIFWRRMW	-48.9473	-42.0321	-45.9508	-41.9	-52.3726	-62.481	WWHFHWSLRRHM	-42.2693	-53.554	-41.1924	-24.5186	-46.3696	-45.7117
WIWWSRWHLRMW	-48.9472	-55.4818	-46.9097	-38.8703	-39.8647	-63.6095	WRQHWMHWNIIR	-42.2688	-27.2379	-43.5125	-34.4357	-39.8166	-66.3412
YWWKRFFWRRFW	-48.9457	-45.9009	-45.0375	-41.2067	-50.9138	-61.6696	WEWWQVFHHRLR	-42.2662	-62.1487	-28.3246	-38.4917	-35.8989	-46.4668
YWWQRIFWRRFW	-48.9457	-43.7467	-46.7022	-40.409	-53.8859	-59.9848	WRHHWMQWNILR	-42.2656	-32.4573	-39.8192	-30.0741	-41.7449	-67.2325
RHRWHYWHLRMW	-48.9449	-52.3554	-41.939	-34.1213	-48.2614	-68.0472	WGWWDHMHHRLR	-42.2642	-57.4447	-36.0227	-36.5731	-38.4031	-42.8774
WLWWYRWHLRMW	-48.9445	-55.3836	-48.3187	-37.8587	-41.2975	-61.8638	FWQLTHWWRNRM	-42.2624	-37.2622	-41.2531	-27.0216	-48.1576	-57.6176
WKWRRMWHLRMW	-48.9444	-51.2615	-44.8673	-38.8976	-45.7152	-63.9805	WNWWASMHHRLR	-42.2617	-57.8289	-36.1437	-35.6384	-37.6781	-44.0192
WWWWHQWHLRRW	-48.9436	-50.999	-46.2467	-41.0834	-46.167	-60.2218	NWYHHLWHRMRW	-42.2612	-28.8435	-55.568	-32.7555	-41.7005	-52.4385
WWEQRMWHLRMW	-48.9425	-43.879	-48.0255	-37.4241	-48.3108	-67.073	HWRMAHWFQFRW	-42.2604	-34.6935	-45.6321	-33.167	-39.0482	-58.7611
WWRRLMWHERMW	-48.9411	-53.3683	-45.1558	-39.5958	-47.6063	-58.9795	WGWWHTMHHRQR	-42.2555	-55.122	-35.9132	-34.3542	-43.7908	-42.0974
WHWWIMWHLRRW	-48.9409	-54.2238	-47.6891	-38.2281	-44.4902	-60.0734	HWWRLFHFHWQR	-42.2527	-47.9307	-37.0384	-34.7054	-41.1176	-50.4716
WRRWWRKRHRMW	-48.9402	-48.9744	-47.3513	-43.386	-47.7168	-57.2725	WRMHWINWHELR	-42.2525	-39.513	-37.738	-27.4838	-41.5389	-64.9887
WRRWWRIFHRMW	-48.9401	-48.185	-48.8483	-40.4181	-49.4019	-57.8473	WLWWSAMHHRLR	-42.2519	-58.0831	-34.0489	-37.1151	-36.3002	-45.7124
YWWLRIFWRRMW	-48.9391	-42.3484	-47.0724	-41.977	-52.0639	-61.2339	FWRFHNWWQNRM	-42.2518	-35.8276	-41.1442	-27.2685	-46.014	-61.0048
WLWWHRWHLRMW	-48.9389	-54.7966	-46.1693	-37.9439	-41.3739	-64.4105	WFTRNMWQERFW	-42.2515	-57.5084	-34.5779	-32.2359	-37.0537	-49.8815
WWWWAIRHHRMW	-48.9374	-54.5461	-47.9117	-44.144	-51.8007	-46.2847	MWQHRDWHLRMW	-42.249	-27.859	-41.6899	-33.1944	-36.4338	-72.0682
RHRWWQWFLRMW	-48.9372	-52	-47.2197	-33.9328	-48.7939	-62.7395	WRVHWMHWNEFR	-42.2486	-26.9313	-44.5104	-31.9013	-41.2641	-66.6358
RWRRFMWHRRMW	-48.9372	-50.2897	-47.1844	-38.3935	-47.3134	-61.5048	WAWWSLMHHRLR	-42.2475	-58.0577	-35.9464	-36.5417	-38.346	-42.3457
WWRKRMWHLRQW	-48.9367	-43.1289	-46.6903	-36.4686	-51.2767	-67.1192	HWYHRQFWFRWH	-42.2455	-40.7079	-32.9765	-27.9151	-41.1857	-68.4425
WFWWKIWHLRMW	-48.9359	-55.1878	-47.8552	-38.0031	-39.5219	-64.1114	WWIWQFNFQRQR	-42.245	-37.7391	-26.7173	-37.9481	-61.7256	-47.0947
MWRHMRWLHRMW	-48.9347	-49.8888	-46.6046	-33.5556	-53.1523	-61.4722	WMWHHTWHHRYR	-42.245	-44.8441	-48.3311	-30.7043	-39.1004	-48.2449
WWWWHRWHLRRW	-48.9342	-51.6849	-48.9606	-37.0267	-45.2886	-61.7104	HWLHRYWHLRQW	-42.2396	-27.996	-40.7356	-32.3569	-38.1037	-72.0056
WWVIRMWHLRRW	-48.9339	-45.8823	-46.594	-39.6709	-47.4582	-65.0639	HWQHRMWHLRQW	-42.2394	-23.8838	-44.4327	-35.3367	-36.9215	-70.6224
RYRWHTWMLRMW	-48.9332	-48.6388	-44.8055	-35.2261	-49.3929	-66.603	LWHREQWWMRLH	-42.2353	-35.411	-42.7171	-29.4325	-43.7408	-59.8751
WRRWWMIRHRMW	-48.933	-48.1065	-46.2067	-43.431	-48.4058	-58.5148	WSWWITMHHRLR	-42.233	-57.6893	-36.358	-33.6805	-39.9475	-43.4897
YWWGRIMWRRMW	-48.932	-44.5584	-48.7267	-40.0007	-52.6478	-58.7264	HWFQRDHWWRMM	-42.2321	-34.1203	-35.5925	-32.8281	-47.767	-60.8527
WWWWIIRHHRRW	-48.9314	-54.9501	-45.8585	-43.8316	-52.3933	-47.6233	WHWHHMWHMYRR	-42.2302	-38.3731	-39.9017	-35.3428	-39.4867	-58.0466
MWWHRRWHFRMW	-48.9311	-44.4701	-48.5126	-39.7792	-49.4479	-62.4454	FWFQQQWRMRWH	-42.2269	-35.3907	-34.4162	-28.5054	-41.9366	-70.8856
RYRWWVWFLRMW	-48.931	-51.9228	-47.3814	-33.6355	-49.693	-62.0224	WSWWDFMHHRLR	-42.2251	-57.3742	-38.4237	-39.109	-29.8734	-46.3454
WWVRRMWHLRVW	-48.9303	-52.1326	-39.9336	-40.5526	-50.8457	-61.1871	WGWWFHMHLRHR	-42.2243	-54.742	-39.6951	-36.656	-35.9671	-44.0616
WWYRRMFWWRWW	-48.9298	-44.3108	-41.331	-42.9237	-50.8284	-65.2548	NWRMNHWFNFRW	-42.2227	-32.6487	-43.8782	-32.1955	-42.1811	-60.2099
WWHRRMWFLRMW	-48.9294	-48.7942	-44.8581	-36.2195	-47.8895	-66.8855	WREHWMHWNELR	-42.2174	-32.5133	-41.4879	-30.0392	-39.8821	-67.1644
WWWWELRHHRMW	-48.9291	-53.8841	-48.2369	-43.7524	-51.9652	-46.8071	WYWWHGMHHRLR	-42.2165	-58.0848	-35.2889	-36.1593	-40.2535	-41.2961
WWRRVMWHLRRW	-48.9287	-47.1701	-47.1071	-38.2	-49.5877	-62.5787	WRQWWSHHHRMF	-42.2152	-27.9683	-47.8089	-44.4008	-43.53	-47.3677
WWRWYIYFRRMW	-48.9265	-41.1764	-45.2331	-42.769	-56.3822	-59.0721	WDWWQHMFHRLR	-42.215	-60.4056	-36.7137	-34.1352	-36.4126	-43.4077
FWWHRRWQHRMW	-48.9242	-46.2922	-46.3614	-40.5399	-49.0234	-62.404	IWYQRHFWHRWH	-42.2117	-40.4025	-37.1435	-24.368	-42.0169	-67.1275
WEWWKRWHLRMW	-48.9242	-53.7628	-47.1449	-38.8238	-40.2051	-64.6843	GWMRHWRWHHFH	-42.2087	-42.7953	-56.6319	-31.467	-40.7484	-39.4009
RWWWHIWHLRRW	-48.9231	-44.3625	-48.7204	-41.8486	-47.1989	-62.485	HWHHRYWHLRQW	-42.2083	-31.0632	-40.4006	-29.7091	-38.1286	-71.7403
WFWWGMWHLRMW	-48.9229	-54.7831	-47.233	-37.7147	-40.2685	-64.6152	WFTRIMWQERHW	-42.2074	-56.1475	-35.3924	-35.247	-38.403	-45.8473
RHRWWQWHLRMW	-48.9226	-52.2672	-48.1627	-34.7784	-47.4627	-61.9418	HWRMFQWHNFRW	-42.2072	-31.5615	-40.8567	-32.5923	-39.4254	-66.6004
WIWWFRWHLRMW	-48.9221	-54.3024	-46.4062	-38.5029	-40.3043	-65.0949	WAWWVTMHHRHR	-42.2044	-57.152	-37.558	-33.3179	-41.3099	-41.6841
WWMRHHFFMRWW	-48.9216	-46.2685	-41.0241	-45.0365	-47.5959	-64.6832	WEWWHSMHHRLR	-42.2034	-58.0169	-36.2891	-35.9899	-38.6665	-42.0547
WLWWERWHLRMW	-48.9209	-55.8056	-48.1895	-37.2425	-40.2663	-63.1009	HWHFREWWLRMH	-42.2027	-29.5321	-45.3995	-34.2159	-38.2315	-63.6346
WWWWMMYHLRMW	-48.9206	-49.468	-46.6964	-42.6794	-44.0864	-61.6728	RWLHHLHWLRHW	-42.2023	-32.3298	-44.6237	-25.0284	-41.0552	-67.9745
WWRWRMWFHRMW	-48.9201	-51.4261	-48.9573	-39.9663	-46.2071	-58.044	KWHWTEFHRHMW	-42.1912	-44.9508	-44.4766	-36.1844	-40.457	-44.8872
MWWHRRWYLRMW	-48.9198	-40.3615	-47.3942	-37.6243	-50.5278	-68.6912	RWHFQQWMHFRW	-42.1904	-35.1064	-40.4687	-31.7041	-45.4291	-58.2438
RFRWHFWHLRMW	-48.9194	-52.1603	-44.3753	-35.6521	-46.038	-66.3712	WFHRHMWNERFW	-42.1895	-57.0776	-26.0133	-31.2645	-40.8693	-55.7226
WWRWWFIYRRMW	-48.9192	-43.2254	-51.4868	-43.9012	-51.1179	-54.8648	FWEHNMWNWRRM	-42.1879	-34.3551	-41.8287	-28.3011	-43.3136	-63.1408
WWRWFMQFRRMW	-48.9189	-42.4281	-47.3515	-42.5257	-54.1287	-58.1604	WDWWHTMHHRLR	-42.1877	-58.1516	-35.3802	-35.5845	-36.6138	-45.2083
RYRWHHWMLRMW	-48.9187	-52.3747	-43.8407	-33.8743	-47.8831	-66.6206	WGWWLQMHHRER	-42.1861	-56.5061	-38.3032	-36.5637	-38.8049	-40.7527
FWWHRFWHRRMW	-48.9184	-46.6001	-47.7371	-40.7002	-43.3919	-66.1629	WEWWNYMHHRLR	-42.1834	-58.0837	-34.6587	-36.0844	-38.7539	-43.3362
WTWWKRWHLRMW	-48.9174	-53.5741	-47.3537	-38.0595	-40.119	-65.4806	WGWWIQLHHRLR	-42.1807	-52.35	-36.4417	-34.2879	-41.1023	-46.7216
RHRWHDWFLRMW	-48.9151	-47.9848	-47.2546	-33.5356	-48.9501	-66.8507	HWMRMWRWHHFH	-42.1792	-42.7781	-56.3462	-28.9441	-39.3327	-43.4947
WKWWHRWHLRMW	-48.9146	-54.3148	-46.7647	-38.1849	-40.9114	-64.3971	MHWWHQRMHRIW	-42.1785	-41.7094	-40.6346	-34.9206	-53.0923	-40.5357
KWWHRRWHHRMW	-48.9124	-42.7426	-47.6181	-37.6711	-53.8733	-62.6566	WHWFMNWHEYRR	-42.1783	-43.8227	-39.3509	-28.9598	-39.3921	-59.3661
WWIWLRWHLRRW	-48.9119	-47.7394	-46.3276	-42.7837	-46.5145	-61.1941	WFTRHMWQERFW	-42.1781	-57.7441	-34.0287	-32.8955	-34.5688	-51.6533
WFWWAMWRLRMW	-48.9114	-52.0244	-46.5419	-39.1958	-42.0419	-64.753	WNWWLHEHHRLR	-42.1773	-53.4937	-34.5401	-35.5861	-37.3611	-49.9055
WRRWWKQYRRMW	-48.9106	-50.6743	-49.6612	-39.2061	-46.8774	-58.1338	HWHDLHWLLRRW	-42.1745	-29.9264	-43.7724	-37.1669	-39.2583	-60.7484
RWWYRWFWQRWW	-48.9092	-47.2119	-45.5243	-36.1231	-51.9247	-63.7619	WWQRHMFNFRGW	-42.1744	-43.3701	-28.0686	-50.4849	-44.5716	-44.3768
WWRRMMWHLRQW	-48.9087	-43.5412	-44.3588	-36.8402	-51.8413	-67.9621	DWRMHNWFNFRW	-42.1689	-30.7327	-40.3977	-32.1952	-42.1042	-65.4148
WWWWMIYHLRMW	-48.908	-50.6527	-46.8777	-43.7413	-43.5745	-59.6939	HWWHVFHFRWHR	-42.1664	-47.5614	-37.759	-27.5809	-45.4085	-52.5224
LWWHRRWWHRMW	-48.906	-43.148	-46.987	-37.4359	-53.2518	-63.7075	FWHHNHWRWEMR	-42.1634	-51.9532	-33.3828	-33.7003	-40.0373	-51.7434
WWRRWMWFLRMW	-48.906	-42.114	-48.1303	-37.7245	-50.1745	-66.3865	WHWWSTMHLRLR	-42.16	-57.0102	-38.0693	-32.2168	-40.073	-43.4307
YWFRRMWWWRWW	-48.9058	-43.263	-40.7823	-42.1146	-50.9995	-67.3697	WDWWTYMHHRLR	-42.1598	-57.8467	-35.1556	-36.2185	-37.6872	-43.8907
WRWRRMWHLRMW	-48.9055	-53.398	-43.1798	-39.5775	-44.7299	-63.6425	HWHRLHWANMRW	-42.1593	-36.3379	-49.9052	-36.4543	-36.7237	-51.3754
WFWWGRWHLRMW	-48.9049	-54.593	-47.6499	-38.0157	-39.7689	-64.4971	WSWWHIMHHRLR	-42.1569	-57.5612	-36.8974	-36.6009	-31.9668	-47.758
YWWMRFFWRRFW	-48.9038	-44.3978	-45.5506	-41.2224	-51.4873	-61.8609	WRQWWTLHHRMF	-42.1544	-29.6313	-42.1496	-44.7907	-44.3794	-49.8211
KWWRRMWFLRMW	-48.9034	-42.816	-50.5595	-41.5177	-44.8788	-64.7451	RWQWHSFMRHMW	-42.154	-46.0219	-41.7258	-38.5619	-41.6873	-42.773
WWWWRDRHHRRW	-48.9034	-55.4461	-46.8133	-42.81	-52.4158	-47.0316	WHWWTQMYHRLR	-42.1538	-57.5275	-37.6615	-31.9864	-40.7766	-42.817
RYRWHLWMLRMW	-48.9025	-51.1934	-44.1984	-35.1811	-49.5242	-64.4153	WHWWHAMFHRLR	-42.1537	-60.468	-33.6206	-34.6434	-40.8114	-41.2248
FWERRMWHLRRW	-48.902	-42.6151	-46.9598	-41.2686	-46.8386	-66.828	FWNHFQWWRNRM	-42.1496	-36.7883	-38.6372	-25.7603	-48.9531	-60.6089
WHWRRMWFLRMW	-48.9007	-52.8615	-43.6901	-38.8534	-45.5464	-63.5521	HWYFRAHFWRWH	-42.1472	-37.4761	-35.6724	-30.3258	-41.2188	-66.0431
WKWWSRWHLRMW	-48.9003	-54.9051	-47.6538	-38.3475	-39.7609	-63.8344	WLWWESMHHRLR	-42.1434	-57.7616	-34.1232	-37.5886	-39.7544	-41.4893
WFWWREWHLRMW	-48.9	-54.1541	-47.8595	-37.4036	-41.0922	-63.9908	QFQWVRHWHLHW	-42.1421	-43.8208	-42.5785	-29.042	-46.5117	-48.7574
RWWRRMWWHRMW	-48.9	-46.5346	-47.7653	-39.4695	-52.7843	-57.9463	RWFWSHFERHMW	-42.1378	-47.0866	-43.4135	-38.4139	-39.9001	-41.875
FWYRRMWHLRRW	-48.8994	-40.7315	-47.278	-42.3463	-47.2062	-66.9351	HWRMFNWHNFRW	-42.1377	-33.1777	-37.6258	-31.985	-40.6887	-67.2113
WFWWRQWHLRMW	-48.8984	-53.567	-46.6126	-39.2907	-42.3376	-62.6841	WDWWTHMHHRLR	-42.1365	-57.9634	-35.0794	-36.2283	-36.7013	-44.7103
WFWWRLWHLRMW	-48.8982	-53.8669	-47.6015	-38.1407	-42.9375	-61.9441	WQRQMEWIWHYR	-42.1364	-52.2588	-41.3196	-27.8358	-45.0361	-44.2314
WWRWLIWHLRMW	-48.8976	-40.4281	-48.5505	-43.9725	-46.7543	-64.7828	WHWLHRHHFRNW	-42.1353	-46.6094	-30.9449	-44.0067	-40.3157	-48.7998
WWRWIMWHLRIW	-48.8957	-49.7465	-43.9951	-40.5303	-49.3232	-60.8835	WRDWWMQFHRQF	-42.1337	-32.1183	-31.7011	-45.0407	-45.5551	-56.2532
WHWWHRWHLRMW	-48.8951	-54.1793	-46.8564	-38.5215	-40.6729	-64.2457	WEWWAQRHHRLM	-42.1335	-57.0006	-38.2638	-32.1081	-42.1981	-41.0972
WFWWHVWHLRMW	-48.8934	-54.0165	-46.7074	-37.0742	-41.7404	-64.9282	WQWWDMMHHRHR	-42.1321	-55.7266	-38.8306	-36.2851	-38.6053	-41.2129
WRRWWIHFHRMW	-48.8933	-45.0601	-48.7578	-43.6263	-49.8076	-57.2147	WAWWQVMHHRYR	-42.1315	-56.6006	-37.9067	-35.2623	-38.1221	-42.766
RWWERRFWQRRW	-48.8932	-44.8526	-45.7615	-39.6565	-51.569	-62.6266	WFHREMWQERHW	-42.1314	-56.782	-35.7317	-33.3685	-37.9478	-46.8269
MWYWRLWQLRRW	-48.893	-50.5472	-46.8305	-35.7407	-43.9362	-67.4103	WLWWDSMHHRLR	-42.1301	-57.6273	-33.9371	-35.9811	-38.7221	-44.3828
WWRWFIQFRRMW	-48.8929	-44.3039	-47.2504	-38.9581	-56.3373	-57.6149	WRNHWMQWNEFR	-42.1265	-32.9486	-38.5824	-30.8394	-41.2656	-66.9964
WFWWLHWHLRMW	-48.892	-54.7381	-47.6732	-35.6481	-41.0549	-65.3456	WDWWLHRHHRLM	-42.126	-58.0874	-37.6107	-31.5974	-38.7489	-44.5855
WKWWLRWHLRMW	-48.8912	-54.4454	-47.485	-38.8726	-41.575	-62.0782	RWHMNHWFQFRW	-42.1258	-33.9143	-40.7706	-33.3648	-41.5868	-60.9923
KWWKRRWWLRMW	-48.8911	-43.5548	-46.5781	-37.5772	-50.0648	-66.6807	WFFWTSWHEFRR	-42.1255	-36.5821	-36.8389	-37.71	-44.1692	-55.3274
WWWKRMWHLRMW	-48.891	-48.8337	-48.906	-39.4226	-44.1195	-63.1733	MHWWWRHHHRIF	-42.1234	-39.2963	-42.9858	-38.211	-44.1127	-46.0111
WWQQRMWHLRRW	-48.8906	-47.0207	-46.2665	-39.558	-48.544	-63.0639	YHKWHHNWMWQR	-42.1203	-36.2525	-38.8738	-42.135	-51.7832	-41.5571
MWWKRRWHHRMW	-48.889	-45.3002	-49.0029	-36.5123	-50.3776	-63.252	HWAEHMWHLRMW	-42.1183	-26.7339	-46.5521	-33.2207	-34.3153	-69.7695
RHRWHEWFLRMW	-48.889	-50.6855	-45.7089	-34.4598	-49.7884	-63.8024	WHWWEIMHNRHR	-42.1171	-52.5606	-38.553	-32.2387	-43.1086	-44.1247
WYWWFRWHLRMW	-48.8885	-53.9035	-47.3295	-37.9361	-40.3878	-64.8855	WDWWYSMHHRHR	-42.1154	-56.935	-38.7227	-36.5894	-38.6967	-39.6329
WWFRRMWMLRRW	-48.8868	-50.3938	-46.4113	-41.8935	-45.5438	-60.1916	WEWWHGFHHRLR	-42.1116	-62.0915	-30.4583	-38.6609	-32.7578	-46.5898
FWWMRMHWRRMW	-48.8862	-42.7763	-48.4429	-42.8909	-48.2521	-62.0689	FWTHFQWWRNRM	-42.108	-36.7089	-38.6133	-26.7611	-48.5187	-59.9379
HWWKRMWWLRRW	-48.885	-42.2529	-47.976	-41.2939	-44.7501	-68.152	WMWHFRNHFRQW	-42.108	-36.7593	-40.5642	-45.1881	-37.5493	-50.479
WWWERMWHLRMW	-48.8848	-49.8846	-49.4309	-39.9676	-39.2829	-65.858	WIRWMEWHNLRH	-42.1072	-48.8044	-34.3563	-30.4171	-41.6708	-55.2875
WWIKRMWHLRRW	-48.8843	-46.3381	-45.6653	-41.4942	-48.9366	-61.9873	WEWWTHMFHRLR	-42.1063	-60.4596	-37.3489	-33.9417	-36.7952	-41.9859
WWWWMMWQLRMW	-48.8825	-53.9025	-44.489	-38.7206	-42.1034	-65.1968	WDWWQHMYHRLR	-42.1044	-58.2906	-36.1924	-34.6232	-35.026	-46.3897
RWWWMMWQLRMW	-48.8822	-53.8753	-49.4439	-39.6322	-40.9363	-60.5232	HWMRFWRWHHFH	-42.1042	-42.9674	-56.9147	-32.355	-39.3617	-38.9222
YWFRRMWWWRLW	-48.8816	-43.5617	-43.3191	-44.4041	-50.7787	-62.3443	WYWWNGMHHRLR	-42.1041	-57.851	-31.5282	-35.236	-42.2061	-43.6994
RWWWHIWHLRMW	-48.8812	-41.0815	-49.0287	-41.8537	-46.1106	-66.3317	WEWWVEMHHRHR	-42.1033	-57.42	-38.1416	-35.123	-39.2066	-40.6251
FWWHRRWHRRMW	-48.8808	-45.684	-50.0044	-38.3899	-46.7516	-63.5743	WGWWHFMHHRHR	-42.1026	-55.5894	-39.6628	-40.9948	-32.1679	-42.0979
WWFRRMWRQRRW	-48.8808	-49.8242	-46.3364	-43.091	-47.3408	-57.8114	TWMRHWRWHHFH	-42.1024	-41.0474	-56.3817	-31.7225	-41.7443	-39.6162
WWYKRMWHLRMW	-48.8808	-44.8304	-46.611	-38.7281	-46.1043	-68.13	WNWWQEMHLRLR	-42.1015	-56.8264	-36.246	-31.7145	-37.8294	-47.8914
RWWGMMWQRRMW	-48.8806	-50.6449	-49.7594	-35.2205	-49.6185	-59.1597	FWRFHQWWHNRM	-42.1011	-36.1908	-38.7881	-30.1414	-44.3594	-61.0257
WRWHRHMHLRMW	-48.88	-52.1173	-45.0068	-41.9742	-42.9061	-62.3957	WWQRHMFNFRSW	-42.0997	-43.3023	-27.4937	-50.5265	-42.1795	-46.9964
WRWHRMMHLRHW	-48.8798	-49.4119	-42.1907	-43.2549	-50.9538	-58.5876	WDWWTNMHHRLR	-42.0995	-57.565	-33.1893	-33.601	-42.9441	-43.1979
WWWRIMWHLRMW	-48.879	-48.8219	-49.6814	-42.7691	-41.1251	-61.9975	WYWWESMHHRHR	-42.0992	-57.3156	-38.5187	-35.7207	-42.0874	-36.8535
WFWWVRWHLRMW	-48.8782	-53.4437	-47.489	-38.5181	-40.0856	-64.8547	WTWWYHMHHRER	-42.0986	-56.7283	-37.4846	-36.1967	-36.764	-43.3192
WWRWLIYFRRMW	-48.878	-42.2357	-47.2509	-41.6291	-54.7034	-58.5708	WDWWQAMHHRHR	-42.0946	-57.0141	-38.1322	-35.3713	-37.3373	-42.6179
WWFRRMFWWRFW	-48.8779	-43.318	-42.7986	-45.2654	-52.4801	-60.5275	WDWWHEMHHRLR	-42.0881	-57.9182	-35.9712	-36.734	-35.8873	-43.9299
WWWWHRYHLRRW	-48.8775	-46.6576	-46.6685	-44.3332	-48.443	-58.2851	WEWWTDHFHRLR	-42.0879	-60.4283	-37.68	-32.5874	-33.7377	-46.006
WWIWFMIHRRMW	-48.877	-50.0471	-48.7832	-41.0737	-51.9409	-52.5403	QFQWRRHWGMLW	-42.0871	-40.4554	-39.4281	-28.0503	-52.2407	-50.2611
HWWQRRFWHRRW	-48.8763	-43.7751	-43.803	-42.1725	-52.0698	-62.561	WFNRLMWHERHW	-42.0868	-56.3672	-34.6454	-31.7537	-40.9149	-46.7528
WWWWFIYHLRMW	-48.8759	-48.5001	-46.2861	-45.161	-42.3207	-62.1117	FWYHQQWRMRWH	-42.086	-36.6875	-36.0179	-25.6669	-41.7161	-70.3418
WWIWFMRYRRMW	-48.8754	-44.8752	-49.2441	-43.4763	-52.8443	-53.9369	WEWWHNMHHRLR	-42.0858	-57.4954	-35.1175	-35.6742	-38.4288	-43.7132
RWWWMIWQLRMW	-48.8722	-54.3449	-47.2708	-41.0804	-42.9924	-58.6726	WLWWENMHHRLR	-42.0826	-57.2847	-32.0352	-36.6921	-42.1784	-42.2225
LWWKRRWWLRMW	-48.8707	-41.892	-46.7025	-37.298	-52.1331	-66.3281	WRMWWSHHHRQF	-42.082	-38.4336	-41.7403	-43.279	-45.9895	-40.9678
WWDLRMWHLRMW	-48.8689	-45.2825	-44.7365	-39.5893	-47.9869	-66.7492	WHWWGIMHLRHR	-42.0809	-54.4535	-39.5601	-34.7113	-40.9048	-40.7751
RYRWWHWHLRMW	-48.8687	-53.5668	-44.5689	-35.5025	-48.6226	-62.083	WRNHWMYWNEFR	-42.0795	-27.7532	-45.5943	-30.1455	-40.1395	-66.7649
WWFRRMWFLRRW	-48.8676	-48.8164	-45.1259	-43.033	-45.1031	-62.2595	WQWWHDMFHRLR	-42.0789	-59.8803	-38.1765	-35.8455	-36.8114	-39.6807
RHWWWHWHLRMW	-48.8669	-53.3741	-47.4314	-33.3698	-45.5614	-64.5979	WDWWHDMHHRLR	-42.0789	-57.946	-36.6818	-35.9226	-35.5229	-44.321
WWWHRMWHLRMW	-48.8662	-48.9613	-49.0849	-39.8177	-39.8307	-66.6363	WNWWTNMHHRLR	-42.0771	-57.3972	-32.9137	-33.9433	-42.0547	-44.0768
WWKRRMWHLRFW	-48.8659	-49.3852	-39.5909	-40.5435	-49.4241	-65.3857	HWRMHQWFDFRW	-42.0732	-31.6085	-38.6644	-35.0809	-40.2211	-64.7912
RWWYRFRYHRFW	-48.8657	-44.4286	-42.4899	-44.2909	-52.4873	-60.6321	WDWWEHMHHRLR	-42.0692	-57.9319	-35.3597	-37.5863	-34.1218	-45.3463
WWHRRMWHLRRF	-48.8653	-47.7055	-47.8906	-40.8832	-48.6855	-59.1619	WNWWNEMHLRLR	-42.0686	-57.0101	-34.518	-31.4384	-37.7943	-49.5823
FWWWRMWHLRHW	-48.8653	-49.5277	-47.0764	-39.4866	-45.039	-63.1965	WFYRNMWQERHW	-42.068	-55.5553	-33.9173	-33.1975	-40.3612	-47.3085
RHWWWVWHLRMW	-48.8649	-53.118	-49.0457	-36.6788	-44.3298	-61.1522	HWRMQQWFQFRW	-42.064	-34.7067	-36.5451	-34.5415	-40.3764	-64.1504
WMWWKRWHLRLW	-48.8644	-55.1322	-45.1233	-40.6744	-42.2046	-61.1877	MWHRDQWWMRLH	-42.0636	-33.2784	-37.5772	-29.7993	-50.0103	-59.6528
WWRRMMWHLRRF	-48.8639	-45.034	-50.2138	-39.3334	-49.9885	-59.7499	WNWWSYMHHRLR	-42.0628	-57.5348	-34.523	-35.5888	-38.5581	-44.1094
WFWWFEWHLRMW	-48.8638	-53.6965	-47.0855	-37.9985	-42.6095	-62.9292	GWRMHNWFHFRW	-42.0626	-36.5401	-37.2942	-35.9049	-40.5579	-60.0159
WWVRQMWHLRMW	-48.8629	-50.8699	-46.6419	-37.0059	-44.4657	-65.331	HWIEHNWRLRMW	-42.0622	-30.7361	-43.3861	-27.9629	-40.4204	-67.8055
RWWQRRWHLRMW	-48.8618	-42.2713	-48.2368	-37.838	-50.7662	-65.1967	WWQRHMFTFRTW	-42.0622	-43.4805	-29.2536	-51.0737	-43.6545	-42.8485
YWWQRFFWRRMW	-48.8618	-44.3319	-44.3454	-42.8688	-52.2228	-60.54	WVWWNNMHHRLR	-42.0599	-57.6301	-31.8907	-33.5811	-42.362	-44.8359
WHWWRMWHLRRW	-48.8615	-54.061	-47.339	-39.3716	-43.4751	-60.0607	HFWWNQRHHRQW	-42.0571	-39.7498	-41.7619	-32.8429	-55.0219	-40.9092
WNWWHMWHLRMW	-48.8612	-55.4907	-46.2485	-36.5081	-43.1272	-62.9317	WTWWQHMHLRLR	-42.0566	-56.9289	-37.2432	-35.2452	-36.4216	-44.4442
WQWWVRWHLRMW	-48.8604	-54.5623	-46.7797	-38.6939	-41.0695	-63.1965	WLRWMQWHNHRH	-42.0538	-48.1321	-34.3728	-29.2841	-43.8022	-54.6778
WQWWFRWHLRMW	-48.8602	-53.4064	-47.163	-39.3914	-40.9434	-63.3965	WTWWSHMHHRLR	-42.0522	-57.8382	-36.7944	-36.0613	-36.1411	-43.426
WWRWYMIHERFR	-48.8596	-45.4779	-42.894	-40.6293	-56.7484	-58.5487	WAWWQGMHHRHR	-42.0521	-56.856	-37.5344	-34.3627	-41.2064	-40.3008
WFWRFMWHLRLW	-48.8593	-56.213	-41.14	-39.7549	-41.9104	-65.2779	WYWWSQMHHRLR	-42.0514	-56.6085	-36.597	-35.4917	-39.8445	-41.7151
RWWKRRFWHRMW	-48.8591	-40.1342	-43.7847	-42.069	-53.8514	-64.4562	WDWWQDMHHRLR	-42.0506	-58.0852	-35.4562	-35.0114	-36.9508	-44.7493
YWWFRFFWRRFW	-48.8589	-44.2974	-48.0698	-42.6854	-49.6196	-59.6226	WYWWDSMHHRLR	-42.0502	-57.9713	-35.3818	-34.9026	-39.2929	-42.7022
WRRWWMIFHRFW	-48.8584	-45.5707	-47.8523	-43.3443	-49.313	-58.2115	TWFQRHFWHRWH	-42.0477	-35.245	-35.9981	-28.3076	-43.1091	-67.5784
WIWWKRWHLRLW	-48.8579	-56.0638	-44.7959	-39.273	-41.3002	-62.8565	WMWHHRFHFRQW	-42.0447	-39.112	-39.7999	-45.9385	-41.2278	-44.1453
WMWWKRWHLRMW	-48.8578	-52.7488	-46.3593	-39.4435	-40.613	-65.1244	HWNRHNWFLRMW	-42.0434	-32.292	-33.709	-33.073	-42.1014	-69.0418
WRRWWFLYRRMW	-48.8578	-47.551	-49.8617	-41.2409	-46.8044	-58.8308	WMWWHHGEHRYR	-42.042	-50.9372	-38.2319	-36.8825	-41.401	-42.7577
WWWWLIWHHRRR	-48.8574	-53.4875	-46.0466	-42.9018	-48.7493	-53.1019	HWRMFQWHHFRW	-42.0419	-32.6003	-38.9765	-33.4004	-38.2435	-66.9887
WRRWWLIYHRFR	-48.8573	-44.3086	-48.664	-42.7016	-49.4738	-59.1386	LWMRHWRWHHFH	-42.0404	-43.928	-56.7186	-30.566	-39.3508	-39.6384
WWRWWDYRRRMW	-48.8569	-48.178	-50.5694	-43.4227	-47.7538	-54.3603	WHWWETMHHRTR	-42.0394	-56.6016	-36.3866	-34.4834	-40.6823	-42.0431
YWWVRRWWHRMW	-48.8564	-46.1015	-46.0234	-37.1282	-52.083	-62.9457	WVWWATMHHRYR	-42.0377	-57.5948	-38.5648	-34.7331	-38	-41.296
WRRWWKIHRRMW	-48.8562	-47.201	-50.3201	-43.2762	-47.1719	-56.3121	WAWWHHMHLRLR	-42.0351	-56.9447	-38.8819	-35.7808	-36.0702	-42.4981
WWHTRMWHLRRW	-48.8558	-46.611	-48.9658	-40.0271	-43.7175	-64.9577	WMWWLHEHFRQR	-42.0316	-50.1605	-38.1301	-38.1532	-40.6719	-43.0423
WWRQRMWHLRKW	-48.8555	-43.9887	-47.4955	-36.4568	-50.4173	-65.9193	WRFHWQMWHRHM	-42.0294	-37.1924	-45.1289	-29.1845	-41.0804	-57.5606
WFWWRHWHLRMW	-48.8555	-51.8531	-47.2712	-37.7525	-41.99	-65.4106	WAWWSIMHHRLR	-42.0285	-57.8747	-36.5833	-36.8987	-36.3381	-42.4479
WFWWSMWHLRMW	-48.8548	-54.7159	-48.5275	-38.2856	-38.9599	-63.7849	WIWWETRHHRLM	-42.0272	-57.5826	-36.8758	-33.5887	-37.3035	-44.7854
RYRWHSWMLRMW	-48.8545	-49.5856	-45.5954	-33.8823	-48.6966	-66.5125	WNWWGHMYHRLR	-42.0258	-57.9451	-34.0031	-34.939	-36.6596	-46.5822
RKRWWHWFLRMW	-48.8531	-50.3832	-47.822	-34.9719	-49.4064	-61.682	WHWLHRHHFRQW	-42.0257	-44.2558	-34.3809	-44.4457	-41.1784	-45.8679
WWRWVMWQLRMW	-48.8528	-51.3238	-46.4121	-38.5165	-41.4709	-66.5408	WAWWHNMHLRLR	-42.025	-56.7004	-37.8146	-33.4342	-38.3597	-43.8162
WRRWWMIYHRIW	-48.852	-47.6934	-44.9328	-44.054	-48.4235	-59.1564	WNWWAQLHHRLR	-42.0241	-52.5074	-35.3026	-35.7478	-41.1667	-45.396
EWWKRRWWHRMW	-48.8491	-47.0771	-46.5816	-37.4345	-50.0002	-63.152	WEWWMSMHHRLR	-42.0196	-58.175	-37.2619	-36.3672	-38.4715	-39.8226
HWWKRRIWLRFW	-48.8488	-39.7012	-45.0736	-41.7494	-51.625	-66.0946	WGWWMSMHHRLR	-42.0195	-57.6276	-37.7508	-35.5287	-39.1285	-40.0618
WNWWFIWHHRRW	-48.8484	-57.4589	-45.881	-40.7764	-45.0622	-55.0634	WMWHEMHQWRRF	-42.0184	-34.2734	-39.0645	-47.1145	-41.9127	-47.7267
WWRLRMWHLRQW	-48.8461	-39.4836	-47.8854	-39.6459	-49.8968	-67.319	FWNHNMWNWRRM	-42.0166	-34.2616	-38.9772	-28.7915	-43.9044	-64.1485
WWRRRMWHLRYW	-48.8439	-46.3566	-46.1433	-38.4306	-50.1149	-63.1739	WRMHWINWNHFR	-42.0137	-37.6241	-39.1466	-25.8526	-43.1795	-64.2658
WRRWWMIHFRLW	-48.8433	-49.2538	-44.0657	-43.7992	-48.6977	-58.4	RHRWIHWFHQFW	-42.013	-43.7376	-35.6243	-32.0441	-53.3266	-45.3323
MWYWREWQLRRW	-48.8432	-51.0047	-45.9286	-35.0199	-43.8267	-68.4362	WEWWQGMHHRLR	-42.0128	-58.5072	-32.4757	-35.4059	-38.2971	-45.3779
WWIWHMWHLRRW	-48.8431	-46.7641	-47.1537	-39.5043	-46.557	-64.2365	RHRWHQWHLIFW	-42.0088	-45.7949	-30.5406	-29.596	-50.3161	-53.7962
WWFRREFWWRWW	-48.8423	-42.0384	-45.4504	-43.1702	-50.5955	-62.957	WLWWSSMHHRLR	-42.0081	-57.672	-33.3513	-36.075	-38.4796	-44.4627
WKWWKRWHLRLW	-48.8415	-55.4502	-45.4246	-39.3845	-41.5468	-62.4011	WDWLHRHHFRFW	-42.0071	-41.7091	-35.9108	-44.4579	-36.6478	-51.3097
WWYLRMWHLRLW	-48.8409	-47.0592	-43.4933	-38.8853	-47.1906	-67.5759	HWFHQQWRMRWH	-42.0065	-32.9575	-39.6881	-25.3113	-40.9603	-71.1151
WRWHRMRHFRMW	-48.8386	-49.8373	-41.9635	-42.8837	-50.6933	-58.8153	WAWWNHMHLRLR	-42.0057	-56.6376	-35.0647	-34.9457	-36.3518	-47.0289
RFWWWKWHLRRW	-48.8383	-51.6212	-48.8306	-36.9185	-45.6653	-61.1562	EWMRFWRWHHFH	-42.004	-44.6417	-56.7716	-31.7685	-39.6113	-37.2268
WKWWIMWHLRMW	-48.8334	-54.4853	-47.4997	-38.0117	-40.6296	-63.5407	WWHTAMWHLRMK	-42.0028	-41.6195	-49.0528	-25.7944	-32.7632	-60.7842
WWWWHIRHHRRW	-48.833	-54.5035	-44.1773	-43.6832	-51.5182	-50.2827	WDWWQQMHFRMR	-42.0016	-51.9724	-36.6957	-37.3457	-33.9568	-50.0372
WRRWWFHFRRMW	-48.8312	-44.0821	-50.059	-43.0765	-48.8848	-58.0536	GWRMHNWFNFRW	-41.9998	-33.1558	-37.4653	-33.0229	-41.2695	-65.0855
WWWWVMWHLRMW	-48.8306	-52.1354	-47.8499	-39.419	-41.0236	-63.7252	HWFFQQWRMRWH	-41.999	-33.0232	-42.6418	-22.5171	-41.7044	-70.1088
WWWWIMWHLRMW	-48.8301	-51.4673	-49.2073	-42.133	-43.5542	-57.7884	EWHRLHWLNIRW	-41.9974	-36.4763	-48.3602	-37.3328	-39.8999	-47.9177
RWWRRMWWLRRW	-48.8281	-45.6932	-48.4013	-41.0226	-49.2119	-59.8116	HWRMENWFNFRW	-41.9974	-34.3516	-38.6	-31.474	-41.4534	-64.1079
WWRWKRWHLRRW	-48.8276	-47.7208	-49.4203	-39.9261	-44.2638	-62.8073	WSWWDQMMHRMR	-41.9962	-54.8246	-38.4066	-35.4124	-32.4344	-48.9027
WYWWLRWHLRMW	-48.8264	-54.5998	-47.6851	-38.6141	-41.4717	-61.7611	WQWWNMMHHRLR	-41.9956	-57.9282	-30.3465	-35.3694	-39.9877	-46.3461
YWYKRIFWRRMW	-48.8254	-42.6305	-46.3809	-39.9327	-50.6259	-64.5568	YWHMGHWRWIHR	-41.9951	-58.7211	-28.5348	-31.9566	-39.337	-51.4261
WWFRFMWHLRYW	-48.8246	-50.3384	-47.4046	-39.3529	-41.9661	-65.0613	WDWWNHMHQRIR	-41.9897	-54.8365	-35.482	-31.742	-41.0895	-46.7987
RWWKRMWWWRRW	-48.8246	-44.3774	-45.8779	-42.3076	-49.6359	-61.9241	AWRFHHWMNFRW	-41.9865	-34.084	-42.6677	-34.0565	-40.4441	-58.6803
WWQRRMWHLRHW	-48.824	-50.5515	-40.9227	-40.9691	-48.9905	-62.6859	WHWWTTMFHRLR	-41.9861	-60.1531	-37.2947	-30.6118	-40.2167	-41.6543
WWRWLRWQLRMW	-48.8232	-50.2268	-47.3716	-37.6116	-43.3339	-65.5721	LWMRDWRWHHFH	-41.9835	-40.9085	-56.4261	-30.4038	-39.4972	-42.6821
WWWWFEWHLRMW	-48.8193	-50.6707	-48.3445	-42.2986	-39.4012	-63.3815	HWYNRQFWFRWH	-41.9816	-38.6173	-32.2886	-25.0621	-45.6177	-68.3224
WWQKRMWHLRMW	-48.819	-45.0517	-45.651	-39.5013	-46.4232	-67.4678	WQWWQAMHLRHR	-41.9814	-55.7624	-37.7329	-33.6981	-37.1876	-45.5258
WWWWHRYHLRIW	-48.8185	-47.9789	-44.7157	-44.828	-46.3922	-60.1777	WDWWHMFHHRLR	-41.9786	-56.5305	-30.8976	-40.4235	-36.1648	-45.8768
WRWHRRMHHRLW	-48.8185	-52.6535	-40.7465	-41.847	-52.2061	-56.6392	WFHRHMWHERHW	-41.9775	-56.5806	-34.2944	-30.982	-39.3411	-48.6894
RWWWRIWHQRRW	-48.8181	-51.2092	-48.589	-42.3501	-47.2908	-54.6515	WDWWHAMHHRLR	-41.9774	-58.2346	-35.2445	-35.4513	-35.2748	-45.6821
LWRHMRWHLRMW	-48.8178	-46.9692	-46.855	-30.5469	-50.8091	-68.9088	WDWWIMHHHRLR	-41.9762	-55.3379	-33.9096	-35.5388	-39.6671	-45.4277
WFWWRMWHLRYW	-48.8173	-53.6178	-45.9292	-38.5225	-42.4464	-63.5709	WNWWASMHHRYR	-41.9758	-57.0852	-38.0917	-34.8094	-38.8094	-41.0834
WWFRRMFWWRYW	-48.8171	-44.1121	-44.2632	-46.0369	-51.4725	-58.201	WAWWNNMHHRLR	-41.9756	-57.3621	-29.9012	-34.1079	-43.4693	-45.0374
RYWWWIWHLRRW	-48.8155	-49.2244	-48.3484	-38.8714	-46.2213	-61.4121	EWYHHLWKHMRW	-41.9739	-29.1933	-56.2791	-32.8949	-40.2262	-51.2763
WRRWWMHFRRMW	-48.8135	-45.6119	-49.2124	-39.9973	-48.7584	-60.4877	HWHQLHWHYRRW	-41.9729	-30.888	-43.0856	-37.2154	-42.9556	-55.7198
WWKRFMWHLRLW	-48.8124	-52.9325	-39.5457	-38.6558	-47.0214	-65.9068	WQWWASMHHRYR	-41.9705	-57.093	-38.265	-35.2069	-39.0365	-40.2509
YWRKRIFWMRWW	-48.812	-42.1724	-45.6878	-38.0187	-52.5685	-65.6127	HWKHHLWHLRMW	-41.9699	-27.5026	-46.9272	-30.3883	-36.1157	-68.9156
WWRWIMWHLRQW	-48.8118	-45.3452	-44.8625	-40.9191	-49.2947	-63.6377	WEWWANMHHRLR	-41.9688	-58.1645	-34.5184	-36.0279	-37.8489	-43.2841
RHRWLDWFLRMW	-48.8105	-50.0707	-46.2188	-33.6695	-49.9099	-64.1838	HWRMQQWFHFRW	-41.9673	-36.7871	-36.7448	-35.4783	-37.7173	-63.1088
WRRWWFFYRRMW	-48.8104	-44.3141	-47.8823	-44.2171	-49.1985	-58.4397	WGWWENMHHRLR	-41.9665	-57.1704	-32.9045	-35.386	-39.7829	-44.5889
WVWWKRWHLRMW	-48.8098	-53.2723	-46.3944	-38.774	-40.0141	-65.5942	HWSEHQWMRRMW	-41.9652	-29.9653	-32.5917	-32.3712	-47.8062	-67.0919
WWWWLIWHQRRW	-48.8095	-54.6592	-48.0476	-42.7502	-47.0948	-51.4956	WFNRNMWQERHW	-41.9652	-56.1906	-34.3477	-32.6689	-38.5981	-48.0207
WWIWMRWHLRRW	-48.8089	-49.0245	-45.7171	-40.195	-48.3067	-60.8011	WWQRHMFQFREW	-41.9642	-45.283	-30.3336	-50.7135	-40.8601	-42.6308
WWWWTIRHHRRW	-48.8085	-55.8383	-45.2705	-43.2427	-51.9039	-47.7871	WWQRHMFQFRTW	-41.9628	-44.3516	-29.5029	-50.973	-40.0481	-44.9385
WRRWWKHRRRMW	-48.807	-48.5856	-48.4662	-41.8069	-48.4034	-56.7728	WREHWMQWHYLR	-41.9603	-34.3151	-41.6129	-29.0218	-40.6022	-64.2496
YWWRRQWFLRMW	-48.8068	-43.659	-48.1355	-40.2953	-46.703	-65.2413	WEWWQMFHHRLR	-41.9578	-58.019	-32.2106	-37.002	-38.2301	-44.3275
FWWHRRWWHRMW	-48.8066	-44.8435	-47.593	-36.9932	-51.8021	-62.8013	WIRWMQWQTMRH	-41.9574	-47.8078	-40.1963	-29.787	-42.8078	-49.188
WHWWYRWHLRMW	-48.8061	-54.1469	-47.3764	-38.5678	-40.5844	-63.3551	WQWWAGMHHRYR	-41.9568	-57.5536	-37.3501	-35.7449	-38.7308	-40.4049
MWRRMRWHLRMW	-48.806	-48.3216	-46.8906	-35.02	-46.8829	-66.915	HWYHRIWHLRQW	-41.9563	-22.6199	-38.2826	-39.9135	-36.6944	-72.2708
WWWTRMWHLRRW	-48.806	-49.3084	-49.7901	-41.0197	-41.7967	-62.1151	WHWFMNWHHYRR	-41.9549	-43.9383	-40.0899	-27.6334	-39.1496	-58.9635
WWWWRIRHHRMW	-48.8059	-54.4341	-47.181	-44.3471	-52.2104	-45.8569	WWHNAMWHLRMK	-41.953	-40.8419	-49.0951	-26.4882	-34.6475	-58.6923
WWRWLIWHERRW	-48.8052	-48.3824	-45.8608	-41.7049	-51.6744	-56.4035	WNWWSDMHHRLR	-41.9524	-57.8114	-33.1045	-34.9422	-38.8438	-45.06
RWWWRIWWQRRW	-48.8049	-47.1435	-49.0017	-42.6499	-49.6031	-55.6261	WEWWHHMFHRLR	-41.951	-60.2882	-35.2316	-36.1659	-37.6753	-40.3941
RLRWWHWHLRMW	-48.8046	-51.1918	-45.7513	-36.2681	-49.5493	-61.2626	HWRHHAWHLRQW	-41.9498	-29.7208	-40.1608	-28.4096	-39.892	-71.566
WWWWFMWHHRLW	-48.8041	-57.3545	-43.9168	-44.0724	-45.9633	-52.7135	WWQRHMFTFRAW	-41.9478	-44.6367	-29.3644	-50.8169	-43.9691	-40.9519
RWWRRMWWKRMW	-48.8041	-45.8634	-48.2125	-39.0512	-51.3798	-59.5135	HWEWQHFMRRIW	-41.9474	-38.5575	-36.2273	-42.3524	-48.5994	-44.0005
RWFWRLWHLRRW	-48.8037	-48.7788	-50.0393	-37.3609	-44.7489	-63.0906	WHWWHNMFHRLR	-41.9471	-59.815	-31.3993	-34.5454	-44.071	-39.9046
WRRWWRIFRRMW	-48.8033	-46.7143	-49.7647	-38.4195	-49.7065	-59.4114	WHWFMEWHQYRR	-41.9468	-44.3896	-41.6546	-28.8452	-35.76	-59.0845
WWFRRMFWWRFY	-48.8018	-44.3122	-48.4694	-42.2789	-51.3016	-57.6468	WMWFNHWEHRYK	-41.9442	-44.1371	-49.1396	-31.1831	-38.4717	-46.7898
WWRWYIQYRRMW	-48.8012	-53.35	-41.1665	-42.3767	-51.6789	-55.434	WTWWYQMHHRER	-41.9401	-56.2651	-37.8168	-37.0232	-38.2567	-40.3385
WWWQRMWHLRMW	-48.801	-47.3472	-49.5551	-38.7407	-44.3887	-63.9732	WAWWNYMHHRLR	-41.9399	-57.7413	-34.0632	-35.7262	-39.7442	-42.4249
WMWWYRWHLRMW	-48.7978	-53.8248	-47.4312	-38.8792	-41.0826	-62.7713	WEWWNFEHHRLR	-41.9343	-53.2049	-34.7492	-38.1185	-35.8435	-47.7553
IWWRRMWFLRMW	-48.7969	-44.4106	-50.3364	-41.3812	-45.5705	-62.2861	TWWFGRHMHRMW	-41.9306	-40.593	-45.1313	-35.2884	-39.0259	-49.6144
HWRHMRWHLRMW	-48.7966	-46.8127	-48.2269	-30.4294	-48.4342	-70.0799	WDWWSAMHHRMR	-41.9306	-56.5857	-36.3625	-36.531	-31.2757	-48.898
WWIWIMWHLRRW	-48.7965	-46.6107	-46.1079	-40.8479	-49.7358	-60.6802	WEWWNVFHHRLR	-41.9302	-62.3996	-26.244	-37.2543	-36.4571	-47.2959
RWWFRLFWWRRW	-48.7955	-43.6576	-46.3212	-42.8457	-49.7284	-61.4244	WAWWVEMHHRHR	-41.9276	-57.1548	-37.5023	-33.9551	-40.4629	-40.5629
RWWYRRFWHRRW	-48.7935	-42.276	-45.3483	-43.0359	-49.7178	-63.5894	WRFHWMVWNEHR	-41.9253	-28.6086	-42.5988	-28.7665	-42.4473	-67.2053
WFWWYMWHLRRW	-48.7929	-52.019	-47.1982	-39.5423	-43.2429	-61.962	FWYQREHWFRWH	-41.9251	-40.7936	-28.3697	-26.1446	-47.113	-67.2047
WFWWHMWHLRKW	-48.7927	-54.3796	-45.5994	-37.0523	-40.7508	-66.1812	WEWWNMMHHRHR	-41.9246	-56.096	-37.0939	-36.0525	-38.8977	-41.483
WTWWHRWHLRMW	-48.7924	-54.4631	-46.6531	-38.2948	-40.7481	-63.803	WEWWNGMHHRHR	-41.9187	-57.5123	-36.8077	-34.8548	-40.7101	-39.7086
WFWWTMWHLRLW	-48.7923	-57.0914	-45.9243	-38.4463	-41.0678	-61.432	HWMRHNHWLRFW	-41.9178	-34.1228	-36.3494	-25.6202	-44.6425	-68.8543
FWWWRMWHLRIW	-48.7917	-51.8283	-46.5101	-39.9944	-44.873	-60.753	WHFWQEWFNFRR	-41.9149	-31.6846	-38.4112	-36.6983	-45.752	-57.0283
WRRWWMIYHRMW	-48.7917	-47.1191	-47.9329	-43.6821	-46.9518	-58.2728	WHWLQRHHFRFW	-41.912	-46.1363	-32.1448	-44.6396	-37.4522	-49.1871
RWWRRMWWHRRW	-48.7916	-47.0158	-47.5615	-39.4383	-51.7949	-58.1476	WMWHEMMHWRQR	-41.9115	-34.6739	-42.1007	-48.792	-39.7995	-44.1916
RWWYRRFWRRFW	-48.7912	-42.4231	-45.0389	-39.2211	-52.9133	-64.3594	WHWWNAMHLRLR	-41.9115	-57.1606	-34.1702	-33.0809	-40.4313	-44.7147
WWWWFMWHLRYW	-48.7898	-50.6913	-45.0022	-42.8106	-42.4296	-63.0153	WNWWHEMFHRLR	-41.9094	-60.2253	-36.8707	-35.6235	-36.6022	-40.2253
WFWWKRWHLRLW	-48.7882	-56.1981	-44.9721	-39.3041	-40.6741	-62.7926	WDWWMSMHHRLR	-41.9077	-57.993	-37.1914	-35.9559	-36.5755	-41.8229
RYRWHIWFLRMW	-48.7861	-44.7217	-45.9252	-35.2203	-50.7939	-67.2695	HWYHRMWHLRQW	-41.9053	-22.534	-46.641	-33.7673	-35.7674	-70.8167
WRRWWLIYHRIW	-48.7857	-47.4877	-46.524	-44.9415	-48.4454	-56.5296	LFWWFNRQHRHW	-41.9032	-44.9402	-31.9825	-39.0343	-52.9942	-40.5647
WRRWWIHFHRIW	-48.7852	-45.9779	-45.9929	-43.8964	-50.3258	-57.7331	WEWWHGMHHRLR	-41.903	-58.423	-34.1825	-36.0185	-38.0709	-42.8203
RYRWHKWMLRMW	-48.7849	-50.7854	-43.7244	-35.2948	-47.9945	-66.1254	AWRMHNWFNFRW	-41.9027	-32.5636	-38.9661	-32.0627	-40.9834	-64.9378
WWRWLMWHLRRF	-48.7848	-48.0923	-49.5017	-41.9144	-45.482	-58.9338	WWQRHMFEFRTW	-41.9025	-44.7248	-30.4355	-50.9399	-38.4987	-44.9134
WWRRHMWHQRFW	-48.7843	-52.5854	-42.2502	-34.7967	-51.3243	-62.9648	WFSRQMWHERFW	-41.9023	-56.8726	-34.3011	-29.6172	-36.576	-52.1446
WRRWWNIRRRMW	-48.7842	-48.2674	-48.277	-43.215	-49.7966	-54.365	WQWWTQMFHRLR	-41.9015	-60.0899	-35.9529	-31.8128	-41.0947	-40.557
YWWHRRWFLRMW	-48.78	-41.5829	-44.9714	-37.4587	-51.9887	-67.8983	WEWWTNMHHRLR	-41.8989	-57.7603	-32.8607	-33.8748	-41.4579	-43.5407
WRRWWRIYHRMW	-48.7796	-48.7691	-50.4218	-41.4104	-45.9411	-57.3556	WMWWQHDLHRYR	-41.8968	-47.9453	-39.7103	-36.4917	-39.7932	-45.5433
WHWWKRWHLRMW	-48.7791	-52.9517	-48.0175	-39.0842	-39.3056	-64.5366	WDWWTMHHHRLR	-41.8935	-56.8984	-33.6528	-35.3318	-36.2269	-47.3574
WWHKRMWHLRQW	-48.7772	-45.5288	-46.6394	-36.7749	-46.818	-68.1249	WTWWAVMHHRHR	-41.8895	-57.1769	-38.3323	-35.5713	-39.8169	-38.5499
WFWWRRHHLRMW	-48.7757	-51.7696	-46.4556	-40.9357	-47.0649	-57.6529	WQWWNHYHQRMR	-41.8889	-53.163	-36.6042	-27.4577	-40.0966	-52.1229
WFWRRMWHLRKW	-48.7743	-53.3161	-42.9381	-38.023	-45.5389	-64.0554	DWYHRHFWFRWH	-41.8875	-39.8905	-34.8154	-28.3619	-38.7065	-67.6633
WWRWWKLRRRMW	-48.7737	-51.6234	-51.2656	-43.3597	-45.2468	-52.3729	WFQRQMWQERFW	-41.8861	-57.3361	-35.1091	-34.0809	-37.3153	-45.5892
WFWWFVWHLRMW	-48.7732	-53.2158	-47.299	-38.0101	-42.271	-63.0702	WDWWFTMHHRLR	-41.8859	-57.9265	-29.9395	-39.3831	-36.3076	-45.873
YWWERIFWRRFW	-48.7723	-42.8175	-45.3586	-40.9636	-52.9591	-61.7629	WHFWQRHEFWFR	-41.8853	-49.7983	-31.4361	-36.3616	-43.0764	-48.754
RFWWWHWHLRMW	-48.771	-51.3471	-47.7496	-34.936	-45.6372	-64.1849	WWHIHWSLRRHM	-41.885	-53.273	-39.1481	-24.7888	-48.4055	-43.8098
RWWKRMFWWMRW	-48.7703	-44.5187	-47.6854	-40.1316	-50.8465	-60.6693	WTWWAQMHHRHR	-41.8844	-56.8901	-37.8514	-35.4431	-41.1429	-38.0947
WFWRYMWHLRMW	-48.77	-52.4071	-46.8859	-36.306	-41.8537	-66.3971	HWRHHEWHLRQW	-41.8829	-27.9568	-41.8125	-29.5664	-38.042	-72.0367
WWRWLRWHHRMW	-48.7698	-51.7864	-48.7538	-41.3459	-45.5002	-56.4628	WTWWHHMFHRLR	-41.8819	-60.3579	-34.6651	-35.7761	-37.9083	-40.702
WWWHRRWHLRMW	-48.7698	-47.4722	-46.764	-38.8362	-46.3588	-64.4177	HRWWWDHFFRHF	-41.8816	-40.2322	-55.2651	-36.0618	-41.4297	-36.4192
WWHRHMWHLRRW	-48.7693	-50.3865	-46.5672	-39.1547	-43.7231	-64.015	HWRMGQWFNFRW	-41.8774	-36.6472	-37.1403	-32.2478	-40.0626	-63.2893
YWWRRMWWHRRW	-48.7692	-44.6623	-47.1943	-43.1208	-49.6153	-59.2533	HWFQRQFWYRWH	-41.8763	-32.5432	-35.1688	-24.4614	-48.5923	-68.6157
WWIWYMIHLRMW	-48.7682	-43.8988	-46.0841	-44.0559	-49.8832	-59.9189	HWEHHNWFLRMW	-41.8754	-34.5557	-38.4671	-31.4732	-35.6597	-69.2212
WFWWKRHHLRMW	-48.7668	-51.4039	-46.7713	-41.1332	-42.7404	-61.7851	QWYNRQFWMRWH	-41.8707	-39.6226	-34.5026	-18.0422	-48.5089	-68.6773
MWWHRRWLQRMW	-48.766	-45.2174	-48.1756	-34.3803	-51.4653	-64.5916	HFWWQQRVHRQW	-41.8699	-43.2198	-33.1919	-36.9064	-56.8513	-39.1801
WRRWWIIYHRFR	-48.7653	-44.5224	-48.2084	-41.8789	-50.3526	-58.8639	WNWWQAMHLRHR	-41.8694	-55.5846	-37.002	-33.2127	-38.6991	-44.8488
RWWWHIWHLRLW	-48.7637	-44.0876	-45.9478	-41.7743	-47.3826	-64.6263	WFFHTWMHQRWR	-41.8661	-38.2066	-47.7957	-29.1774	-46.6962	-47.4544
WRRWWMIHFRYW	-48.7622	-43.4301	-47.81	-43.6666	-50.6155	-58.2886	SWMRMWRWHHFH	-41.8646	-43.4721	-56.0146	-31.6063	-38.4327	-39.7972
WHWWRRIIHRMW	-48.761	-50.8821	-44.2219	-42.632	-55.68	-50.389	HWWIKFHFHWNR	-41.8643	-47.4617	-35.8462	-35.8728	-40.9186	-49.2224
WWQRIMWHKRMW	-48.76	-53.1251	-44.044	-39.2733	-50.4198	-56.9376	WDWWQEMHHRHR	-41.8629	-56.8011	-38.4296	-35.3735	-37.6938	-41.0165
WTWWERWHLRMW	-48.7598	-55.5737	-47.9855	-37.0186	-39.6937	-63.5278	WRYHWMQWNELR	-41.8604	-37.0001	-38.1107	-25.9333	-40.7712	-67.4866
WRRWWKTRRRMW	-48.7591	-49.8592	-47.7919	-40.8449	-49.1844	-56.1151	FWHHHHWRWDIR	-41.8603	-54.1813	-36.8808	-30.9679	-38.1724	-49.0992
RMRWHMWHLRMW	-48.7591	-52.1723	-42.8032	-34.8835	-47.1363	-66.8	WEWWFSMHHRLR	-41.8597	-58.0467	-31.8437	-38.831	-36.759	-43.8184
HWWRRMWWLRRW	-48.7582	-44.1323	-50.1302	-42.5753	-47.4707	-59.4827	WGWWANMHHRLR	-41.8592	-57.6249	-33.0846	-35.0406	-39.96	-43.5862
WWWWILRHHRRW	-48.7556	-55.571	-44.8283	-43.3828	-51.8756	-48.1206	HWHWGEFHRFMW	-41.8585	-45.9617	-42.7829	-34.7282	-43.0131	-42.8067
WWMRHHFFMRWR	-48.7551	-46.7282	-42.685	-42.4608	-50.1425	-61.7591	WQWWEAMHHRHR	-41.8582	-57.4983	-37.524	-36.0359	-37.8638	-40.3689
WRRWWTLRRRMW	-48.7551	-51.1504	-47.4719	-40.3539	-50.2396	-54.5597	WRHHWRHWNIHM	-41.8575	-25.901	-44.7	-31.6707	-41.0971	-65.9186
WRRWWRIHHRYW	-48.7545	-47.6119	-47.2561	-42.891	-48.6937	-57.3199	WAWWNAMHHRLR	-41.8535	-57.8546	-30.9301	-34.9044	-40.3386	-45.2396
WEWWYRWHLRMW	-48.7535	-55.4951	-47.4402	-38.1086	-40.1699	-62.5535	HWWRGFHFHWHR	-41.8518	-47.7522	-39.6159	-31.1774	-40.3476	-50.3661
MWYRMRWHLRMW	-48.7522	-48.5372	-46.4851	-34.3472	-44.7742	-69.6176	FWIHNMWNWRRH	-41.8492	-34.7871	-36.592	-31.0598	-43.4488	-63.3581
WRRWWKIYHRFR	-48.7515	-45.4558	-49.6812	-43.5551	-45.5225	-59.5428	HWRHHYWHLRQW	-41.8479	-30.3665	-39.4403	-27.5404	-39.6885	-72.2038
FWWHRRWMHRMW	-48.7514	-47.4046	-49.6958	-33.9318	-51.0009	-61.7237	WWAHHWSLRRMM	-41.8468	-51.9309	-33.3323	-28.3829	-46.4542	-49.1337
WIWWTRWHLRLW	-48.7502	-56.8419	-43.4316	-39.7063	-42.8388	-60.9322	NWYQRHFFWRWH	-41.846	-34.6148	-32.2571	-32.5941	-42.451	-67.3132
WLWWFIWHHRMW	-48.7491	-57.3625	-46.5124	-40.7792	-47.5302	-51.5613	WAWWLQMHHRER	-41.845	-56.5538	-38.5965	-35.2373	-39.0194	-39.8182
WNWWKRWHLRMW	-48.7488	-53.7511	-47.446	-37.6944	-40.7905	-64.062	WEWWFQMHHRLR	-41.844	-57.8875	-32.7819	-40.1018	-32.4789	-45.97
WWRWIMWHLRLF	-48.7485	-48.5198	-47.2707	-41.621	-48.0795	-58.2514	WAWWATMHHRYR	-41.8433	-57.4664	-37.4664	-34.2218	-38.9624	-41.0994
MWWHRRWLLRMW	-48.7479	-41.3632	-47.4837	-36.6363	-49.939	-68.3174	WLWWQTMHHRNR	-41.8425	-55.1328	-34.3507	-33.7091	-43.2082	-42.8114
WRRWWRIYHRIW	-48.7476	-49.198	-47.5883	-42.4541	-46.8908	-57.6068	HWDLHMWHLRQW	-41.8424	-25.8742	-40.8417	-30.2587	-43.7491	-68.4882
WYWWTRWHLRMW	-48.7472	-54.8261	-48.0207	-38.2498	-40.309	-62.3303	WAWWQMMHHRYR	-41.8394	-55.6472	-36.5718	-35.6522	-40.8416	-40.484
VWWRRMWFLRMW	-48.7469	-43.7841	-49.6075	-40.6713	-47.1045	-62.567	WHHRFMWHERFW	-41.8386	-54.9446	-31.2406	-30.9404	-38.239	-53.8282
RMRWHIWHLRMW	-48.7449	-48.0546	-44.5828	-35.4812	-48.9864	-66.6195	WDWWHHMFHRLR	-41.8378	-60.0534	-36.3112	-35.3379	-34.9996	-42.4868
WWFRRMWFERRW	-48.7437	-53.0403	-45.2969	-44.2734	-43.3285	-57.7795	WTWWLHRHHRLM	-41.8374	-58.0261	-37.0559	-31.7004	-37.9671	-44.4376
WWRKLMWHLRMW	-48.7437	-44.5663	-48.3317	-35.8227	-48.1631	-66.8345	WDWWHQMFHRLR	-41.8348	-60.2572	-36.1412	-33.4496	-37.0955	-42.2304
WWRKRMWHLRKW	-48.7432	-45.2278	-47.4813	-36.479	-49.1548	-65.3734	WHWWNSMFHRLR	-41.8345	-59.8875	-33.306	-32.132	-43.1258	-40.7212
WWRWWFQYRRMW	-48.7432	-44.037	-49.9315	-43.3244	-50.4257	-55.9975	WDWWNMMHHRLR	-41.8337	-57.9789	-31.6931	-35.3451	-38.1536	-45.9979

## Sheet: Single-Plastic Peptides
PE		PET		PVC		Nylon		PP
Sequence	Score	Sequence	Score	Sequence	Score	Sequence	Score	Sequence	Score
DWMWHMKWHMRF	-60.4683	WEWWETFHHRLR	-64.2103	WWVNNQRWMRMH	-66.8707	MWVHRQWFLRQW	-74.1439	WWQRHMFHFRHW	-52.2589
HHYKHLWHSMRW	-59.9875	FHRWWRNRFWRQ	-63.2069	WWVNNNRWMRRR	-66.7655	MWLHRLWYLRQW	-73.8993	WWQRHMFFFRIW	-51.9755
HEYKFLWHQMRW	-59.867	FHAWWRNIFWMV	-63.0565	WWVWQNNFMFRR	-66.5713	HWNHRLWFLRQW	-73.4501	WWERHMFHFRIW	-51.7009
HWMWAMKWHMRH	-59.6048	FHRWWRNGFWMI	-62.7402	WWNWQNNFRFIR	-66.5313	MWQHREWFLRKW	-73.3966	WWSRHMFKFRIW	-51.5799
HYYHFLWHSMRW	-59.6015	WTWWVGFHHRLR	-62.5748	WWNWRINFMFRR	-66.4733	MWVHRNWYLRKW	-73.3499	WWSRHMFHFRLW	-51.4798
HHYKLLWWHMRW	-59.4705	WQWWAKFHHRLR	-62.2969	WWLNNQRWMRKR	-66.314	MWEHRFWHLRQW	-73.251	WFQRHMFQWRIW	-51.4374
KWMWNMVWHMRF	-59.2752	FHYWWRNIFWHI	-62.2767	WWQNNNRWMRMF	-66.3005	RWNHRQWYLRQW	-73.2042	WWNRHMFHFRTW	-51.4174
HFYKMLWHGMRW	-59.1335	FHNWWRNIFWRM	-62.0835	WWNNNIRWMRRH	-66.2393	HWEHRNWYLRQW	-73.1907	WWQRHMFKFRYW	-51.415
KWYMELWHGMRW	-59.1044	QYVWRMWQIRRY	-62.0766	WWIWQDNFRFRR	-66.153	MWEHRLWFLRMW	-73.1604	WWQRHMFVFRLW	-51.396
MYYKFLWHGMRW	-58.9715	FHLWWRNVFWRV	-62.0433	WWYNNQRWMRLF	-66.1324	RWYHRDWFLRQW	-73.1421	WFQRHMFQFRLW	-51.3742
YFYKFLWHNMRW	-58.9086	HHNWWRNIFWMI	-62.034	WWNWQTNFQFRR	-66.1159	MWQHRQWYLRVW	-73.082	WWDRHMFQFRQW	-51.2777
KWYHWLFHGMRW	-58.8542	FHYWWRNSFWMQ	-61.9998	WWFWNINFRFRR	-66.1142	MWNHRDWFLRVW	-73.0788	WWDRHMFYFRIW	-51.2522
KWMWEMKWHMRY	-58.7844	QYRWHMWQKRRW	-61.9801	WWQNNIRWMRIR	-66.113	MWHKRDWFLRQW	-73.0077	WWQRHMFAFRFW	-51.198
SYYLFLWWHMRW	-58.7321	FHNWWRNRFWMG	-61.9209	WWVWRHNFQFRR	-66.112	MWHHREWYLRMW	-72.9567	WWTRHMFHFRQW	-51.1818
VWMWAMMWHMRF	-58.6996	FHDWWRNIFWYQ	-61.8797	WWVWQQNFRFQR	-66.0771	FWHHRDWYLRQW	-72.8951	WWQRHMFTFRMW	-51.1483
KWMFSMKWHMRF	-58.6644	FHRWWRVIFWRI	-61.7939	WWRWNNNFQFRR	-66.0507	MWNHREWQLRQW	-72.8808	WWDRHMFHFRYW	-51.1259
HFKHELWHHMRW	-58.5756	WDWWVTFFHRLR	-61.7905	WWTWRNNFKFRR	-65.9846	MWYKRQWYLRQW	-72.7794	WWQRHMFNFRTW	-51.1182
NFYHFLWHHMRW	-58.4323	FHNWWRNHFWYI	-61.717	WWNWRTNFRFQR	-65.9827	MWVHRYWHLRDW	-72.745	WWQRHMFGFRAW	-51.0944
KWMWHMKWQMRH	-58.4246	HHRWWHNLFWRI	-61.6976	WWYWQQNHMFRR	-65.9657	YWHHREWFLRQW	-72.7243	WWDRHMFKFRFW	-51.0833
EFYHLLWWHMRW	-58.4245	FHRWWRNVFWYG	-61.6544	WWNNSQRWMRRR	-65.9536	MWDHRDWYLREW	-72.7198	WWQRHMFQFRVW	-51.0409
HWMWGMKWKMRF	-58.3711	QYRWEMWQLRRY	-61.6424	WWNNNVRWMRIF	-65.9398	MWYHRHWFLRNW	-72.6936	WWERHMFKFRLW	-51.0205
HEYHELWWHMRW	-58.3423	FHVWWRNLFWRI	-61.6378	WWNNNLRWMRFR	-65.9278	HWNHREWYLRKW	-72.6201	WWHRHMFVFRIW	-51.0161
TWYQFLWHGMRW	-58.3304	FHLWWRNLFWME	-61.6068	WWINNNRWMRLH	-65.9274	MWDHRMWFLRFW	-72.5934	WFQRHMFGWRLW	-51.0085
DWYQFLWLHMRW	-58.2923	QYQWEMWQHRYE	-61.5936	WWNWSQNFRFRR	-65.9185	MWYHRIWYLRYW	-72.563	WWQRHMFHFRIF	-51.0015
NWYLFLWFGMRW	-58.2576	WEWWQKFFHRLR	-61.5888	WWYWNYNFMFRR	-65.8671	HWLHRDWYLRMW	-72.5572	WWNRHMFIFRIW	-50.9561
QHYKFLWHHMRW	-58.2489	QYLWVMWQLRMY	-61.5457	WWYWNQNFRFIR	-65.8398	MWNHRIWHLRAW	-72.5564	WWARHMFHFRAW	-50.9506
GYKRFLWHQMRW	-58.245	WEWWVSHFHRLR	-61.5326	WWFQNQRWMRRR	-65.8223	MWTHRLWHLRVW	-72.5286	WWARHMFQFRIW	-50.9278
QYYRFLWHNMRW	-58.2436	QYVWWMWLQRRY	-61.5197	WWNWNVNFRFYR	-65.7881	HWHKRGWYLRQW	-72.512	WFQRHMFHWRFW	-50.9232
DFYKQLWWHMRW	-58.2354	RWHEHWTKQYMW	-61.5033	WWIWQNNHQFRR	-65.7774	MWTHRIWFLREW	-72.4882	WWQRHEFQFRIW	-50.9178
KWYLFLHFNMRW	-58.2177	HHAWWRNIFWHQ	-61.4765	WWYWINNFRFRR	-65.7621	MWYEREWFLRQW	-72.4827	WWDRHMFGFRMW	-50.9054
KWYKMLWLHMRW	-58.1998	QYNWWMWQHREE	-61.475	WWNQNNRWMRMH	-65.7508	KWYHRGWYLRQW	-72.4719	WFQRHMFHFRQW	-50.8989
HFYHFLWWGMRW	-58.182	RWHTFWTKQFMW	-61.4717	WWTWRINFRFIR	-65.7111	MWGHRFWFLRAW	-72.4699	WFQRHMFGFRMW	-50.8974
HFYYELWWSMRW	-58.1788	WSWWSHFHHRLR	-61.4709	WWNQTNRWMRRR	-65.6837	RWYHRLWYLRKW	-72.4648	WWERHMFQFRMW	-50.8647
HHKYFLWHQMRW	-58.1263	QYRWEMWQHRDG	-61.4459	WWWRNNNFMFRR	-65.6473	HWRHRYWHLRQW	-72.4631	WWNRHMFKFRMW	-50.8476
GHYKFLWWGMRW	-58.1187	FHNWWKNKFWMI	-61.445	WWQWIQNFMFRR	-65.638	MWYHRKWLLRQW	-72.4532	WFQRHMFTFREW	-50.8409
HWYHLLWFGMRW	-58.098	WEWWSGFHHRKR	-61.423	WWVWNINHMFRR	-65.6234	KWVHRLWHLRQW	-72.421	WWQRHMFEFRQW	-50.8199
SFYKFLWWEMRW	-58.0962	FHVWWRNVFWMM	-61.4118	WWHNNIRWMRMQ	-65.5725	MWEHRGWYLRIW	-72.4084	WWQRHEFHFRLW	-50.7745
HWEYFLWHGMRW	-58.0905	FHRWWKNKFWRF	-61.3875	WWVWNNNFRFLR	-65.5691	HWIHRLWYLREW	-72.4071	WWVRHMFHFRFW	-50.7704
AYYKFLWWTMRW	-58.0496	FHGWWRNEFWRF	-61.3714	WWQNTQRWMRFR	-65.5522	FWYHRIWHLRQW	-72.4	WWSRHMFQFRTW	-50.7523
NYYLFLWHQMRW	-58.0442	WLWWVYMFHRLR	-61.3673	WWYWRQNFEFRR	-65.5376	FWEHRHWFLRQW	-72.3821	WWHRHMFGFRFW	-50.7146
HWMWEMYWHMRF	-58.0432	QYNWHMWQQRMY	-61.3626	WWQNNSRWMRKH	-65.5227	MWYHRLWYIRMW	-72.359	WFQRHMFVWRTW	-50.7135
DWMWVMKWEMRH	-58.0195	YWLLEHWRWIKR	-61.3262	WWTWQTNFRFLR	-65.522	MWTHRKWYLRDW	-72.3542	WFQRHEFHWRIW	-50.6851
QWYKHLHFGMRW	-57.9865	FHRWWRNMFWFH	-61.3228	WWNWRQNHQFRR	-65.5167	MWVHRDWQLRMW	-72.3153	WWARHMFKFRTW	-50.6821
HWYHFLWKFMRW	-57.9247	QYLWEMWQHRGA	-61.3226	WWNNTQRWMRMF	-65.5154	YWFHRIWYLRQW	-72.3092	WFQRHMFKWRVW	-50.6649
FWYHLLFHHMRW	-57.8709	WEWWTKFHHRLM	-61.3219	WWRWDFNFRFRR	-65.5102	MWHHRDWHLRKW	-72.2874	WWSRHMFVFRMW	-50.6637
VWMWKMLWHMRH	-57.8531	YWIEQHWRWFKR	-61.304	WWNNQNRWMRKR	-65.5	MWRHRIWELRQW	-72.2869	WWNRHMFGFRLW	-50.648
DWKKFLWHGMRW	-57.8467	YWHGMHWRWIKR	-61.2744	WWTWQQNHRFIR	-65.4972	MWNHRTWYLRFW	-72.2047	WWDRHMFVFRTW	-50.6455
KWYLWLFFDMRW	-57.8412	WHWWNYFHHRLR	-61.2725	WHWWRNNFQFRR	-65.4901	HWAKHYWHLRQW	-72.1904	WWQRHMFSFREW	-50.6216
DWYLWLFHHMRW	-57.8346	QYQWGMWQHRDY	-61.2637	WWYNNVRWMRYR	-65.4854	MWDHRQWHLRNW	-72.1833	WFQRHMFLFRIW	-50.5893
THYHFLWWHMRW	-57.8181	WTWWQLMFHRLR	-61.2633	WWHWRNNQMFRR	-65.4837	LWQHREWYLRQW	-72.1777	WWSRHMFGFRYW	-50.5818
HWYHFLHEHMRW	-57.8102	YWTMEHWRWFKR	-61.2432	WWYNLQRWMRIR	-65.4799	MWVHRDWYIRQW	-72.1305	WWDRHMFNFRLW	-50.5491
EHYLFLWHSMRW	-57.8045	QYIWEMWQHRAY	-61.2423	WWINNQRWMRRV	-65.4643	RWTHREWYLREW	-72.1089	WWARHMFTFRQW	-50.5398
DWYLFLHHGMRW	-57.7941	QYQWEMWQTRMW	-61.2181	WWMWNYNFRFQR	-65.4567	KWQHRMWFLRQW	-72.069	WWTRHMFKFRHW	-50.5305
HFYKFLWMSMRW	-57.7801	HHRWWRNLFWMV	-61.1894	WWTNNQRWMRIK	-65.4363	MWLHRGWFLRYW	-72.0654	WWQRHDFHFRIW	-50.5305
GWYFELWLHMRW	-57.7793	HHDWWRNKFWYI	-61.1816	WWNWNLNFKFRR	-65.3979	RWDHRLWFLREW	-72.0493	WWNRHMFFFRYW	-50.5015
AYYEFLWHHMRW	-57.7729	QYDWRMWQHRGY	-61.1816	WWVNNMRWMRLQ	-65.3966	HWEHRDWFLRKW	-72.032	WWHRHMFFFRHW	-50.4905
HWYHFLFHNMRW	-57.7685	WDWWQLFHHRLR	-61.1749	WWYWRKNFRFLR	-65.3721	MWNHRQWELRMW	-72.0061	WFQRHMFTWRHW	-50.4898
NFYLWLWKQMRW	-57.7561	QYRWWMWQIRMY	-61.1706	WWNWVNNFEFRR	-65.364	MWNHRIFWLRQW	-71.9887	WWERHHFFFRIW	-50.4853
DQYLFLWHHMRW	-57.753	QYLWHMWQHRDE	-61.1703	WWVNNIRWMRFF	-65.3575	MWQHRHWHLRGW	-71.9774	WWTRHMFLFRIW	-50.4727
YWYHWLFNVMRW	-57.7035	QYEWGMWQHRGD	-61.1696	WWHQNNRWMRKR	-65.3529	MWLKRNWYLRMW	-71.9679	WWHRHMFHFREW	-50.4625
KFYLWLWHGMRW	-57.703	WHWWVTFHHRLM	-61.1051	WWVWHQNQMFRR	-65.3343	RWNHRKWFLRKW	-71.9613	WWHRHMFQFRAW	-50.462
DWYKELWFGMRW	-57.6967	QYSWEMWQHRHW	-61.1042	WWRKNSNFRFRR	-65.3311	KWNHREWFLRMW	-71.9026	WWFRHMFTFRIW	-50.4576
KWYHLLWVHMRW	-57.687	WEWWSQMFHRLR	-61.1035	WWRWQQNQQFRR	-65.3269	MWHHRAWFLRIW	-71.8997	WWERHMFGFRTW	-50.4506
LWRWQMKWHMRF	-57.6684	QYWWEMWQHRTD	-61.1012	WWIWQANQMFRR	-65.3118	HWNKREWHLRQW	-71.8936	WWHRHMFTFRTW	-50.4466
IWMWAMMWGMRH	-57.6313	RWYVHWTKQFMW	-61.1002	WWHNQQRWMRMR	-65.3102	RWDHRNWYLRMW	-71.8733	WWDRHMFTFRAW	-50.4355
MWMWGMYWHMRH	-57.6311	QYDWEMWQHRFH	-61.0756	WWQWIVNFRFQR	-65.31	RWVHREWFLRVW	-71.8503	WFDRHMFGFRLW	-50.3961
EFYRFLWHQMRW	-57.617	HHRWWRNKFWRM	-61.0701	WWHNNLRWMRRF	-65.3049	KWRHHMWHLRQW	-71.8435	WWNRHMFQFRFW	-50.3824
HEYLWLWHAMRW	-57.6026	WMWWETMFHRLR	-61.0665	WWQNNQRWMRNQ	-65.2999	MWQHRNWMLRQW	-71.8412	WFQRHMFSWRYW	-50.3707
EFYKELWWQMRW	-57.577	QYQWHMWQHRGV	-61.0434	WWVWIYNFRFIR	-65.299	MWTHRLWFIRQW	-71.8256	WWERHMFNFRYW	-50.3696
FWYKVLWHGMRW	-57.573	QYRWEMWQQRYF	-61.0391	WWNWIFNFRFLR	-65.2853	MWAHREWHLREW	-71.8134	WFQRHMFNFRYW	-50.3647
KWMWAMKWLMRF	-57.5484	QYAWWMWQHRYF	-61.0354	WWNQNTRWMRIR	-65.284	HWEHMRWHLRQW	-71.8106	WWSRHMFNFRQW	-50.3636
YWYKFLHFEMRW	-57.5413	QYLWGMWQHRYW	-61.0165	WWHYNQRWMRFR	-65.2831	HWEHREWHLRVW	-71.8021	WWQRHMFIFRGW	-50.3598
QFYQFLWHLMRW	-57.5376	QYLWWMWFQRLY	-61.0144	WWNWTYNHMFRR	-65.2828	MWYHRDRHLRQW	-71.797	WWKRHMFGFRIW	-50.3479
AWMWLMKWAMRH	-57.5264	WRWWHVMFHRLR	-61.0128	WWYNNNRWMRIQ	-65.2823	MWGRRMWFLRQW	-71.7937	WFQRHMFVWRIF	-50.3196
AYKHFLWHNMRW	-57.5144	QYNWKMWQHRYD	-61.0065	RWWWINNFKFRR	-65.277	MWDHRAWRLRQW	-71.788	WWNRHMFVFRVW	-50.3179
KWYLWLHHSMRW	-57.4969	RWHHFWTKQYLW	-60.998	WWQNYSRWMRRR	-65.2718	MWNHRDFYLRMW	-71.7608	WWQRHDFEFRMW	-50.3173
FWYRFLWHHMRW	-57.4906	QYRWFMWQHRYY	-60.9945	WWHNNSRWMRLR	-65.2688	MWQHRFWLLRDW	-71.7565	WWHRHMFSFRMW	-50.3051
MWYYELWLFMRW	-57.4869	FHRWWRNLFWGM	-60.9913	WWNWRNNEFFRR	-65.2685	FWFHRQWLLRQW	-71.7504	WWVRHMFKFRQW	-50.2982
EWMRALWLHMRW	-57.4798	FHHWWRNIFWQG	-60.9882	WWQNYQRWMRIF	-65.2333	MWYYRVWYLRMW	-71.7425	WWARHMFGFRHW	-50.284
HFKKKLWHQMRW	-57.4722	FHYWWRNLFWYH	-60.9879	WWIWYQNFRFLR	-65.2215	LWMHRGWFLRQW	-71.7134	WWQRHMFYFRDW	-50.2542
AFYKLLWWSMRW	-57.4698	HHRWWINMFWFI	-60.9475	WWNWQINHKFRR	-65.2116	YWQHRLWYLRMW	-71.7132	WWDRHMFEFRHW	-50.2372
HWMWTMKWAMRY	-57.4579	QYVWWMWQHRDA	-60.9403	WWIWIVNFQFRR	-65.1962	KWVHRQWYLRMW	-71.7128	WWQRHEFKFRFW	-50.2369
DWYKFLFHFMRW	-57.4567	QYQWWMWQHRFR	-60.9394	WWTWIQNFRFYR	-65.1894	MWEHREWLLRYW	-71.7063	WWSRHMFYFRVW	-50.2352
YWRHELWHGMRW	-57.4561	HHKWWRNIFWYV	-60.9262	WWLNEQRWMRRF	-65.1884	LWDHRDWFLRMW	-71.6835	WWARHMFVFREW	-50.2347
HWYKFLYHHMRW	-57.4503	EYKWFMWQKRRW	-60.9191	WWLRQNNFQFRR	-65.1848	MWNYRLWHLRQW	-71.683	WWQRHQFEFRIW	-50.2269
KWMWKMKWHMLF	-57.4475	FHKWWRNNFWQI	-60.9144	WWHNTFRWMRRR	-65.1768	MWMHRYWFLRLW	-71.6736	WWERHMFVFRQW	-50.221
EWYHFLWVQMRW	-57.4462	QYQWFMWQHRTG	-60.9085	RWWWRGNFMFRR	-65.1597	RWSHRLWLLRQW	-71.6714	WWARHMFNFRMW	-50.2202
EWYHWLFLHMRW	-57.4429	WEWWQHFHHRLK	-60.9058	WWQNQNRWMRRH	-65.1569	MWAHRHWYLRAW	-71.6679	WFQRHMFKFRFW	-50.2182
KWMWVMIWHMRH	-57.4202	QYEWVMWQHRVY	-60.8969	WWTWHQNFQFRR	-65.1501	MWMHRAWHLRFW	-71.6678	WWQRHEFTFREW	-50.2122
IWMWNMKWVMRH	-57.4191	QYEWRMWQQRAY	-60.8917	WHWNNQRWMRRR	-65.1349	LWNHRNWHLRQW	-71.6598	WWTRHMFQFRYW	-50.1901
GWYHHLWHGMRW	-57.4156	QYTWEMWQHRVF	-60.8863	WWMWQYNFKFRR	-65.1337	HWLHREWFLREW	-71.6516	WWSRHMFTFRHW	-50.1864
RWMWEMKWGMRH	-57.4119	QYVWGMWQHRHE	-60.8826	WWYNTQRWMRRH	-65.133	RWTHRQWFLRMW	-71.6347	WWFRHMFVFRHW	-50.1787
KFYHHLWHSMRW	-57.3926	NYLWVMWQQREY	-60.8809	WWFWQYNFRFVR	-65.1288	YWQHRKWHLRQW	-71.6146	WWNRHMFLFRQW	-50.1754
HFYKELWKNMRW	-57.3913	QYRWDMWQQRFY	-60.8777	WWYNINRWMRMH	-65.1278	YWHHRQWYLRKW	-71.6087	WFQRHMFAWRAW	-50.1739
KWYWFMKWHMRF	-57.3901	FMNWWRNKFWRQ	-60.8658	WWIWQNNFRRQR	-65.1268	RWAHRDWYLRYW	-71.607	WWGRHMFRFRIW	-50.1721
KWQLFLWHGMRW	-57.3801	QYIWQMWQKRRY	-60.8578	WWNWIMNHFFRR	-65.1218	EWFQQQWRMRWH	-71.5958	WWQRHMFLFRKW	-50.1685
EWNHFLWHGMRW	-57.3672	FHFWWRNKFWYV	-60.8578	WWYNNTRWMRFH	-65.1181	MWDKRGWHLRQW	-71.5847	WWQRHMFFWRIF	-50.1639
LWMRRWRWHHFY	-57.3501	QYSWFMWQRRAY	-60.8496	WWNWNINHRFQR	-65.1135	MWHERQWHLRQW	-71.5845	WFQRHMFSFRTW	-50.1639
YWKRELWLHMRW	-57.3414	NYKWEMWQQRTY	-60.8492	WWQNNARWMRLK	-65.1098	HWNYRDWYLRQW	-71.5823	WWFRHMFHFRDW	-50.1612
HWYIFLHHQMRW	-57.3262	QYEWWMWQLRRF	-60.8421	WWNWRNNFQFMR	-65.1073	MWMHRSWLLRMW	-71.5781	WWVRHMFEFRIW	-50.1541

## Sheet: Amino Acid Frequencies
Amino_Acid	PE	PP	PET	Nylon	PVC	Promiscuous	PP-Selective	PP-Selective Mode 1	PP-Selective Mode 2
R	0.092	0.167	0.132	0.179	0.216	0.31	0.125	0.1	0.163
H	0.131	0.113	0.102	0.116	0.026	0.107	0.018	0.017	0.008
K	0.059	0.015	0.024	0.021	0.011	0.007	0.027	0.033	0.011
D	0.009	0.01	0.012	0.022	0.002	0	0.018	0.017	0.033
E	0.026	0.029	0.032	0.03	0.003	0.007	0.022	0.028	0.005
S	0.009	0.005	0.007	0.002	0.005	0	0.051	0.034	0.06
T	0.003	0.015	0.015	0.006	0.015	0.001	0.068	0.078	0.05
N	0.012	0.01	0.037	0.02	0.156	0.002	0.041	0.036	0.05
Q	0.018	0.064	0.092	0.058	0.075	0.01	0.03	0.04	0.006
G	0.023	0.005	0.016	0.007	0.001	0	0.049	0.059	0.065
A	0.011	0.005	0.007	0.008	0.002	0	0.048	0.055	0.027
I	0.003	0.039	0.023	0.011	0.033	0.022	0.092	0.102	0.077
L	0.092	0.015	0.035	0.104	0.014	0.038	0.05	0.032	0.099
M	0.127	0.083	0.062	0.068	0.056	0.117	0.048	0.015	0.093
F	0.079	0.181	0.084	0.037	0.1	0.082	0.121	0.123	0.159
W	0.222	0.24	0.228	0.248	0.248	0.25	0.152	0.187	0.082
Y	0.075	0	0.07	0.052	0.022	0.046	0.018	0.018	0.003
V	0.008	0.005	0.023	0.012	0.016	0.001	0.022	0.026	0.008

## Sheet: Equilibrium MD
Category	Design Number	Sequence	PE	PP	PET	PVC	Nylon	Average	PE, VDW	PP, VDW	PET, VDW	PVC, VDW	Nylon, VDW
PepBD_Nylon	Design 1	MWQHRNWFLRQW					-33.0672
PepBD_Nylon	Design 2	MWNHRDWYLRQW					-20.7361
PepBD_Nylon	Design 3	MWEHRQWHLRQW					-28.2356
PepBD_Nylon	Design 4	HWTHRHWYLRMW					-30.1986
PepBD_Nylon	Design 5	HWEHRNWYLRQW					-22.2524
PepBD_Nylon	Design 6	MWEHRHWQLRMW					-26.9248
PepBD_Nylon	Design 7	HWNHRIWFLRQW					-32.8684
PepBD_Nylon	Design 8	HWGHRYWHLRQW					-25.8699
PepBD_Nylon	Design 9	HWRHHNWHLRQW					-19.4862
PepBD_Nylon	Design 10	MWHHRDWHLRMW					-35.4385
PepBD_Nylon	Design 11	HWAKHHWHLRQW					-37.9629
PepBD_Nylon	Design 12	EWFQQQWRMRWH					-22.6422
PepBD_PE	Design 1	HWMWAMKWHMRH	-23.9136
PepBD_PE	Design 2	DWMWHMKWQMRH	-25.3536
PepBD_PE	Design 3	HWYKFLHHQMRW	-19.0526
PepBD_PE	Design 4	EWYHFLHHHMRW	-20.9106
PepBD_PE	Design 5	MWMRHWRWHHFH	-25.9344
PepBD_PE	Design 6	HWMRTWRWHMFH	-36.8422
PepBD_PE	Design 7	HRWWWDHFRLHF	-25.4167
PepBD_PE	Design 8	RWWYQREMWMHH	-21.0201
PepBD_PE	Design 9	HRWWWDHFIIHK	-20.695
PepBD_PE	Design 10	GFRHRIFWQHWW	-21.2589
PepBD_PE	Design 11	HWMWMRHRQTMW	-24.3794
PepBD_PE	Design 12	AWRHRIFWQHWF	-21.6029
PepBD_PE	Design 13	MFWWREIHNHWR	-19.8162
PepBD_PE	Design 14	MFWWRELHQQWR	-26.9948
PepBD_PE	Design 15	ERWMMHHWRHFW	-23.5727
PepBD_PE	Design 16	HSWHWSRWMLFK	-22.4487
PepBD_PE	Design 17	WHWHWSFYHRFK	-19.7978
PepBD_PE	Design 18	RWMWHMHRQTMW	-27.7339
PepBD_PE	Design 19	WSRWWSFYHHFK	-18.3527
PepBD_PE	Design 20	HRWMMDHWRSFW	-25.7709
PepBD_PET	Design 1	HHNWWRNVFWAM			-18.2872
PepBD_PET	Design 2	QYQWWMWQHRAY			-13.6828
PepBD_PET	Design 3	YWGMHHWRWIHR			-10.2837
PepBD_PET	Design 4	YWNHGHWRWILR			-12.2604
PepBD_PET	Design 5	RWHIHWTRQFLW			-23.2497
PepBD_PET	Design 6	WFTRHMWQERFW			-22.8518
PepBD_PET	Design 7	EWQRHYHLWWFR			-23.2101
PepBD_PET	Design 8	WHRMQWAHIELW			-30.4209
PepBD_PET	Design 9	WWTFHWSLRRAM			-13.2162
PepBD_PET	Design 10	EHQYWRHWFLKW			-15.7635
PepBD_PET	Design 11	RHEWQWWHHVRF			-13.6393
PepBD_PET	Design 12	WWQHERFRMHWD			-17.7389
PepBD_PP	Design 1	WWQRHMFHFRTW		-22.8689
PepBD_PP	Design 2	WFQRHMFQWRTW		-17.6392
PepBD_PP	Design 3	WFQRHQFHWRIW		-23.5949
PepBD_PP	Design 4	WWQRHQFQFRIW		-19.1486
PepBD_PP	Design 5	WWQRHEFFWRTF		-35.6542
PepBD_PP	Design 6	WHWHEMMQWRIR		-22.6741
PepBD_PP	Design 7	WMWHEMMHWRNR		-15.2236
PepBD_PP	Design 8	WWQRHEFEFRHW		-25.5012
PepBD_PP	Design 9	WKWHEMMQWRHM		-9.9789
PepBD_PP	Design 10	WQWHEMMFWRTR		-15.7646
PepBD_PP	Design 11	WWQRHHFSFRYW		-19.4581
PepBD_PP	Design 12	WHWHEMHEWRLR		-20.7171
PepBD_PP	Design 13	WMWHEMHTWRFR		-24.646
PepBD_PP	Design 14	WDWHEMMHWRTM		-17.3759
PepBD_PP	Design 15	WLWHEMMTWRQR		-14.5889
PepBD_PP	Design 16	WHWHEMMHWRRF		-20.0288
PepBD_PVC	Design 1	WWNWQQNFRFIR				-25.73
PepBD_PVC	Design 2	WWQNNQRWMRIF				-22.4208
PepBD_PVC	Design 3	WWNNNLRWMRMH				-23.4351
PepBD_PVC	Design 4	WWQWQQNFMFRR				-20.1655
PepBD_PVC	Design 5	WWINNNRWMRIH				-20.0995
PepBD_PVC	Design 6	HWFWSNNFQFRR				-20.2904
PepBD_PVC	Design 7	WWWLNQNYEFRR				-20.1261
PepBD_PVC	Design 8	WWQNNIRWMRLH				-19.1902
PepBD_PVC	Design 9	WWNWQTNFQFYR				-17.513
PepBD_PVC	Design 10	WWNWQQNYEFRR				-23.972
PepBD_PVC	Design 11	WWSWRNNAQFYR				-20.7711
PepBD_PVC	Design 12	WWVNNQRWMRFH				-21.959
Random	Design 1	YIIPDMKKAYPC	-20.5679	-8.9097	-21.4673	-18.5039	-23.8153	-18.6528
Random	Design 2	GYLCFKHPGIIT	-21.0808	-15.1162	-11.5352	-15.8895	-15.7286	-15.8701
Random	Design 3	KNFGDDRDTNTI	-3.7011	1.9615	-8.1997	-16.5757	-6.2991	-6.56282
Random	Design 4	IGCPSTWEEMHV	-15.5537	-16.1758	-4.8479	-14.1602	-11.4529	-12.4381
Random	Design 5	RYCKDVVHVMSV	-11.6717	-13.6317	-19.588	-11.4509	-12.745	-13.8175
Random	Design 6	EQFIWYRGLYPH	-22.2179	-17.5346	-12.6919	-12.3856	-22.7708	-17.5202
Random	Design 7	TPETCLRLILER	-11.483	-11.3488	-4.6662	-8.5958	-16.5771	-10.5342
Random	Design 8	FNGNTTRWEGHP	-10.2667	-3.0778	-2.9995	-21.0934	-8.7948	-9.24644
Random	Design 9	FHFIRCCLTMWW	-18.9167	-19.44	-15.3392	-20.4507	-31.7512	-21.1796
Random	Design 10	QKTAMTMELASS	-10.8413	-8.1832	-12.6117	-10.4573	-12.4918	-10.9171
Random	Design 11	MVWRYRTAEMWS	-10.3298	-15.7425	-14.7825	-16.7099	-31.1198	-17.7369
Random	Design 12	RPTNPLIVKPHY	-18.4979	-12.1061	-14.2959	-16.1674	-30.7009	-18.3536
Promiscuous	Design1	RYRWHLWHLRMW	-21.8627	-27.8245	-11.307	-19.8849	-13.0291	-18.7816
Promiscuous	Design2	RHRWLHWFLRMW	-27.6823	-22.4778	-28.6253	-19.3959	-24.8267	-24.6016
Promiscuous	Design3	FWHRRMWHLRRW	-18.2091	-19.2148	-11.064	-26.4135	-19.4901	-18.8783
Promiscuous	Design4	WRRWWMHFHRFR	-25.5477	-14.6149	-11.5444	-15.1605	-15.2545	-16.4244
Promiscuous	Design5	RWWHRMRHFRMW	-21.42	-27.652	-9.7455	-15.7659	-20.3875	-18.9942
Promiscuous	Design6	MWRHMRWHLRMW	-22.81	-28.6631	-9.4821	-26.8024	-3.5277	-18.2571
Promiscuous	Design7	WRWHRMMHLRMW	-24.2922	-25.3222	-7.4589	-26.9288	-39.6953	-24.7395
Promiscuous	Design8	WWRRFMWHLRRF	-20.5818	-23.462	-17.5845	-17.4631	-32.3958	-22.2974
Promiscuous	Design9	YWYERIFWRRMW	-35.7886	-20.7087	-20.597	-30.5465	-22.4362	-26.0154
Promiscuous	Design10	WWVRRMWHLRMR	-24.3385	-26.2497	-9.4586	-19.3193	-19.1104	-19.6953
Promiscuous	Design11	RWWYRFRYHRMW	-26.1345	-21.8066	-14.4788	-14.7515	-29.5273	-21.3397
Promiscuous	Design12	RWRRFMWHRRMW	-24.8855	-25.2487	-14.446	-13.7159	-11.8037	-18.02
PET_Single_Plastic	Design 1	WEWWETFHHRLR			-13.2664
PET_Single_Plastic	Design 2	FHRWWRNRFWRQ			-18.3765
PET_Single_Plastic	Design 3	FHAWWRNIFWMV			-23.0934
PET_Single_Plastic	Design 4	FHRWWRNGFWMI			-10.3114
PET_Single_Plastic	Design 5	WTWWVGFHHRLR			-17.0443
PET_Single_Plastic	Design 6	WQWWAKFHHRLR			-11.8592
PET_Single_Plastic	Design 7	FHYWWRNIFWHI			-20.2785
PET_Single_Plastic	Design 8	FHNWWRNIFWRM			-18.0556
PET_Single_Plastic	Design 9	QYVWRMWQIRRY			-25.9513
PET_Single_Plastic	Design 10	FHLWWRNVFWRV			-16.4764
PET_Single_Plastic	Design 11	HHNWWRNIFWMI			-20.8058
PET_Single_Plastic	Design 12	FHYWWRNSFWMQ			-11.4329
PP-Selective	Design 1	WAKFFVSKWWEF		-20.7355	-19.3024
PP-Selective	Design 2	WSKFFVAKWWSF		-18.5007	-16.519
PP-Selective	Design 3	WDVFFVSKWWSF		-28.0327	-23.5126
PP-Selective	Design 4	NDLMFRRGLIFW		-21.399	-9.2487
PP-Selective	Design 5	FWWQHIGTNRIF		-15.4055	-11.9078
PP-Selective	Design 6	FWWQQIGGNRQF		-18.3352	-8.8818
PP-Selective	Design 7	SNMMFRRGLIHW		-17.8188	-9.268
PP-Selective	Design 8	FWWAGIQGNRIF		-17.8915	-18.0756
PP-Selective	Design 9	DSNMFRRGLIFW		-17.2932	-9.4063
PP-Selective	Design 10	TAFMFRRGLIFW		-21.1692	-11.6834
PP-Selective	Design 11	ATWGRIWAKWMF		-19.0469	-12.372
PP-Selective	Design 12	FWWGYIQTDRIF		-19.3233	-21.564

## Sheet: MD Energy Components
Plastic: Polyethylene									Plastic: Nylon									Plastic: PET									Plastic: Polypropylene									Plastic: PVC
Type	Number	Run	VDW	ELE	GB	ESURF	Delta_S		Type	Number	Run	VDW	ELE	GB	ESURF	Delta_S		Type	Number	Run	VDW	ELE	GB	ESURF	dS		Type	Number	Run	VDW	ELE	GB	ESURF	Delta_S		Type	Number	Run	VDW	ELE	GB	ESURF	Delta_S
PepBD_PE	Design1	2	-66.5993	-0.3324	33.5805	-8.8419	-35.4426		PepBD_nylon	Design1	3	-83.4232	-35.8101	75.5431	-8.708	-33.1668		PepBD_PET	Design1	1	-56.2953	-21.4335	61.8821	-6.688	-40.5848		PepBD_PP	Design1	7	-62.9081	-0.9597	27.7401	-7.4424	-27.1436		PepBD_PVC	Design1	1	-64.8573	-21.2569	52.4829	-6.6339	-36.1364
PepBD_PE	Design1	6	-55.2643	-0.2087	25.1511	-6.8206	-20.8311		PepBD_nylon	Design1	4	-83.005	-37.0294	81.9335	-8.9674	-26.9689		PepBD_PET	Design1	6	-61.8083	-8.8531	42.2759	-6.1885	-39.4017		PepBD_PP	Design1	8	-65.1115	-1.1078	31.1443	-7.5905	-19.7966		PepBD_PVC	Design1	3	-49.0624	-7.5763	34.1511	-4.9713	-32.6972
PepBD_PE	Design1	9	-70.8832	-0.181	31.4548	-8.9332	-29.8383		PepBD_nylon	Design1	5	-72.1627	-37.6133	73.7606	-8.0395	-47.7887		PepBD_PET	Design1	7	-68.2678	10.0976	26.8828	-7.217	-31.6853		PepBD_PP	Design1	9	-64.6564	-1.4528	31.7606	-7.3982	-32.1847		PepBD_PVC	Design1	6	-59.8513	-20.9152	48.8939	-6.4105	-20.7763
PepBD_PE	Design1	11	-67.3769	-0.5215	26.9749	-8.5873	-28.73		PepBD_nylon	Design1	7	-90.4167	-19.3372	65.1347	-10.2437	-21.7957		PepBD_PET	Design1	8	-61.8231	20.0295	15.2573	-6.5551	-35.1856		PepBD_PP	Design1	10	-63.0321	-1.3812	31.3533	-7.7424	-32.7726		PepBD_PVC	Design1	12	-63.7766	-31.1985	66.0356	-7.0132	-27.2113
PepBD_PE	Design1	12	-68.4233	-0.4704	27.8647	-8.8776	-27.383		PepBD_nylon	Design1	8	-83.1615	-28.9156	70.0724	-9.1704	-38.6119		PepBD_PET	Design1	9	-63.412	-1.4232	39.8962	-7.2742	-35.2691		PepBD_PP	Design1	11	-65.4044	-1.0258	35.0257	-8.4139	-27.9271		PepBD_PVC	Design1	13	-78.9545	-33.0265	68.7781	-8.3637	-44.0666
PepBD_PE	Design1	13	-60.8968	-0.2577	27.976	-7.9631	-28.7115		PepBD_nylon	Design1	11	-63.5618	-35.2702	66.5407	-6.4901	-42.114		PepBD_PET	Design1	10	-61.2067	-0.0588	34.7523	-6.7419	-38.7031		PepBD_PP	Design1	13	-70.1988	-0.1628	30.4645	-8.2105	-27.6308		PepBD_PVC	Design1	14	-78.5248	-41.0555	75.4719	-8.275	-26.6534
PepBD_PE	Design1	14	-61.476	-0.7248	28.4794	-8.0895	-24.6242		PepBD_nylon	Design1	15	-67.2128	0.9153	28.786	-7.6211	-33.4071		PepBD_PET	Design1	11	-72.6674	21.5962	20.1319	-7.971	-27.3693		PepBD_PP	Design1	14	-73.1222	-2.6015	35.1218	-8.7706	-27.9909		PepBD_PVC	Design1	15	-66.6841	2.4504	29.3706	-6.8548	-33.4951
PepBD_PE	Design10	1	-82.717	-0.7899	40.8586	-10.5574	-35.4954		PepBD_nylon	Design1	16	-84.576	-15.701	54.4346	-9.4376	-46.9243		PepBD_PET	Design1	12	-71.796	39.5317	0.3589	-7.4688	-26.2998		PepBD_PP	Design1	15	-59.5382	-2.0899	29.694	-7.4249	-23.5544		PepBD_PVC	Design1	16	-62.0124	13.0283	16.4994	-6.4952	-24.674
PepBD_PE	Design10	2	-65.1901	-1.1732	34.909	-8.7955	-29.9265		PepBD_nylon	Design10	1	-78.4293	-30.3761	71.4806	-8.4702	-26.8401		PepBD_PET	Design1	13	-70.6686	-29.3025	69.894	-7.5341	-40.6456		PepBD_PP	Design10	6	-53.5504	0.5582	20.4485	-6.3025	-23.0816		PepBD_PVC	Design10	1	-63.2044	-22.1452	57.6481	-6.6065	-35.6113
PepBD_PE	Design10	3	-64.787	-0.7006	31.0465	-8.5623	-33.6587		PepBD_nylon	Design10	4	-92.0329	21.6682	28.3551	-9.9783	-34.5651		PepBD_PET	Design1	14	-64.4631	-17.9517	55.2652	-6.8533	-30.6182		PepBD_PP	Design10	9	-55.3319	-0.2472	22.5989	-6.1582	-26.8585		PepBD_PVC	Design10	2	-80.11	-8.5489	45.0388	-8.1601	-27.8082
PepBD_PE	Design10	4	-79.51	-1.1598	42.3396	-9.8452	-33.1546		PepBD_nylon	Design10	5	-74.1492	29.0588	10.7315	-7.6278	-31.2109		PepBD_PET	Design1	16	-58.4791	-22.9133	53.4066	-6.3386	-26.4486		PepBD_PP	Design10	10	-54.7874	-0.022	24.3287	-6.6526	-36.2193		PepBD_PVC	Design10	4	-72.6479	8.8492	30.3078	-7.7218	-37.8698
PepBD_PE	Design10	6	-65.2107	-0.4904	30.1229	-8.254	-28.6322		PepBD_nylon	Design10	7	-93.074	10.139	36.2497	-10.4775	-39.7932		PepBD_PET	Design10	2	-71.6588	7.2679	33.1473	-7.3052	-32.9611		PepBD_PP	Design10	11	-57.9224	-0.5673	27.59	-7.1965	-27.4531		PepBD_PVC	Design10	5	-77.8445	-3.8372	45.6286	-8.5772	-34.5592
PepBD_PE	Design10	10	-54.3962	-0.6426	26.7576	-6.6961	-21.5637		PepBD_nylon	Design10	8	-86.9647	1.4197	42.1898	-9.3568	-28.8022		PepBD_PET	Design10	5	-49.3247	-35.1175	72.0548	-5.8119	-34.8645		PepBD_PP	Design10	13	-64.2865	-1.6571	32.7841	-7.2381	-26.948		PepBD_PVC	Design10	7	-79.2588	-32.6744	76.747	-8.4618	-28.993
PepBD_PE	Design10	14	-48.1607	-0.2268	15.8312	-5.8631	-13.9856		PepBD_nylon	Design10	14	-94.4133	-4.1075	52.5614	-10.3743	-27.8016		PepBD_PET	Design10	6	-84.4375	-44.2022	90.485	-8.6262	-35.9265		PepBD_PP	Design10	14	-59.7829	0.4825	29.2991	-7.1369	-21.6245		PepBD_PVC	Design10	14	-77.6434	-23.6221	60.6145	-8.6686	-31.86
PepBD_PE	Design10	15	-54.3916	-0.2751	18.9223	-6.6099	-24.0765		PepBD_nylon	Design10	15	-73.9287	-1.1428	37.3069	-7.4533	-24.7825		PepBD_PET	Design10	7	-79.1351	-6.5707	52.3781	-7.5338	-37.0055		PepBD_PP	Design10	15	-57.657	-0.8981	28.4187	-7.1171	-30.3675		PepBD_PVC	Design10	15	-83.5164	-42.7507	80.7012	-8.5777	-32.7425
PepBD_PE	Design11	2	-75.8547	-0.5545	40.7187	-9.9673	-32.3603		PepBD_nylon	Design10	16	-100.234	-4.9269	48.7499	-10.4021	-31.3749		PepBD_PET	Design10	8	-67.7279	-11.0474	44.1738	-6.886	-31.7235		PepBD_PP	Design10	16	-61.1953	0.0101	29.4463	-7.7436	-26.2297		PepBD_PVC	Design10	16	-63.305	-5.578	37.3211	-7.2218	-28.7363
PepBD_PE	Design11	5	-91.9852	-0.4915	49.545	-11.2912	-35.2076		PepBD_nylon	Design11	2	-74.7319	-11.1586	47.9634	-8.113	-8.0772		PepBD_PET	Design10	9	-72.442	5.1352	37.22	-7.3571	-22.1019		PepBD_PP	Design11	1	-75.9275	-1.4569	46.2054	-9.6894	-44.0028		PepBD_PVC	Design11	5	-67.4374	-0.7545	36.79	-7.0751	-30.8782
PepBD_PE	Design11	6	-59.1554	-0.418	29.8819	-7.4447	-33.0511		PepBD_nylon	Design11	3	-61.2861	13.4438	23.1062	-6.7253	-37.5636		PepBD_PET	Design10	10	-58.2437	18.6186	16.6261	-5.9135	-32.1143		PepBD_PP	Design11	3	-57.6736	-1.1988	26.9958	-6.8049	-27.3845		PepBD_PVC	Design11	6	-73.235	-24.9193	58.2816	-7.9145	-36.8832
PepBD_PE	Design11	7	-75.632	-0.3119	36.245	-9.3405	-30.8818		PepBD_nylon	Design11	6	-68.3094	-45.2074	81.4583	-7.5571	-36.3901		PepBD_PET	Design10	11	-49.791	26.1825	3.7092	-5.1998	-28.0371		PepBD_PP	Design11	5	-75.3525	-1.9865	43.4804	-8.6136	-30.934		PepBD_PVC	Design11	9	-81.8236	-3.1074	43.1952	-8.5968	-36.6441
PepBD_PE	Design11	8	-62.7649	-0.68	29.3962	-7.5005	-25.4924		PepBD_nylon	Design11	7	-47.1082	-23.7323	47.8409	-4.5975	-32.3845		PepBD_PET	Design10	12	-62.2661	20.3295	15.8051	-6.0398	-38.8379		PepBD_PP	Design11	6	-69.6102	-2.4133	36.0276	-8.1632	-26.5061		PepBD_PVC	Design11	10	-70.4042	-14.1268	47.3552	-6.8355	-31.7399
PepBD_PE	Design11	12	-68.2122	-0.677	34.5562	-8.5588	-21.3138		PepBD_nylon	Design11	13	-76.796	-11.2592	57.2986	-8.233	-35.0425		PepBD_PET	Design10	13	-79.2478	35.7455	7.4171	-7.5068	-28.8433		PepBD_PP	Design11	7	-66.9352	-0.0078	30.9637	-7.8672	-24.3884		PepBD_PVC	Design11	11	-72.6707	-11.4235	42.4799	-7.2769	-33.1516
PepBD_PE	Design11	14	-60.934	-0.4261	29.2881	-7.6424	-24.8496		PepBD_nylon	Design11	14	-72.3074	-11.4677	50.8973	-7.5813	-46.9449		PepBD_PET	Design10	14	-75.3618	27.8835	12.2099	-6.9708	-39.6963		PepBD_PP	Design11	10	-72.3883	-1.3592	42.616	-9.1835	-31.8281		PepBD_PVC	Design11	12	-78.3509	-25.8817	57.3506	-8.3388	-34.4497
PepBD_PE	Design11	16	-51.0488	-0.3208	23.9416	-6.3465	-25.1889		PepBD_nylon	Design11	15	-72.4009	-0.4434	36.8149	-7.7747	-25.9021		PepBD_PET	Design10	15	-84.9848	45.8351	1.285	-8.966	-32.0961		PepBD_PP	Design11	13	-66.0934	-1.2375	33.5981	-7.8347	-36.625		PepBD_PVC	Design11	15	-71.4812	-14.1374	50.4454	-7.7152	-36.6871
PepBD_PE	Design12	1	-58.9117	-0.798	29.5389	-7.6767	-57.3989		PepBD_nylon	Design11	16	-72.2365	22.2203	21.3733	-7.6369	-26.9563		PepBD_PET	Design10	16	-77.5165	13.0509	32.4171	-8.2795	-27.0425		PepBD_PP	Design11	16	-60.2304	-1.007	28.9732	-7.3008	-29.5807		PepBD_PVC	Design11	16	-79.4504	-32.152	67.6556	-8.3603	-35.6313
PepBD_PE	Design12	3	-57.4461	-0.0735	25.998	-6.9361	-25.3478		PepBD_nylon	Design12	4	-61.4808	-11.3413	42.5721	-6.3705	-35.1957		PepBD_PET	Design11	2	-66.5671	29.6558	6.2118	-6.5734	-28.815		PepBD_PP	Design12	2	-65.1925	0.4318	32.6287	-7.3834	-33.4632		PepBD_PVC	Design12	2	-72.6477	-7.6702	40.1019	-7.5419	-31.9489
PepBD_PE	Design12	9	-59.9161	-0.6796	30.2745	-7.0799	-16.5202		PepBD_nylon	Design12	5	-64.3202	-16.3124	46.1704	-6.5604	-30.8388		PepBD_PET	Design11	4	-63.3178	10.3066	27.6628	-6.6458	-29.2527		PepBD_PP	Design12	3	-60.7968	-0.2166	28.0944	-6.8191	-23.9316		PepBD_PVC	Design12	3	-67.2709	6.2858	28.2863	-6.9689	-24.2801
PepBD_PE	Design12	10	-51.3378	-0.6004	26.8065	-6.2875	-16.8413		PepBD_nylon	Design12	6	-63.7481	-10.9358	45.809	-6.9568	-32.1901		PepBD_PET	Design11	5	-69.2972	24.8869	14.8804	-7.2822	-29.4614		PepBD_PP	Design12	4	-73.7303	0.1495	37.9568	-8.4752	-34.0616		PepBD_PVC	Design12	4	-65.8053	-6.9969	37.0729	-6.7596	-32.6501
PepBD_PE	Design12	12	-70.3891	-0.6963	31.3326	-8.237	-26.3064		PepBD_nylon	Design12	12	-81.115	-6.1565	45.9359	-8.1207	-26.8141		PepBD_PET	Design11	6	-75.0908	-9.9574	57.3287	-8.2179	-38.6361		PepBD_PP	Design12	5	-62.8394	-0.3487	30.8583	-7.4736	-26.3159		PepBD_PVC	Design12	5	-77.0637	-14.1151	51.932	-7.9774	-25.2652
PepBD_PE	Design12	13	-57.2125	-0.5246	28.0639	-6.8806	-29.801		PepBD_nylon	Design12	13	-77.2771	-9.1246	42.0164	-8.0138	-35.795		PepBD_PET	Design11	7	-61.4946	-38.6439	77.0966	-6.4694	-35.0601		PepBD_PP	Design12	6	-63.0219	0.2677	33.0348	-7.495	-31.448		PepBD_PVC	Design12	6	-58.3132	-13.4572	44.4202	-5.6173	-27.8153
PepBD_PE	Design12	14	-85.2322	-0.704	40.0523	-10.2242	-36.9071		PepBD_nylon	Design12	14	-72.0644	-18.8724	53.84	-8.5781	-24.832		PepBD_PET	Design11	8	-54.3532	-37.8156	74.5966	-6.0486	-27.1847		PepBD_PP	Design12	13	-68.2742	0.5307	28.5806	-8.5069	-33.8859		PepBD_PVC	Design12	10	-59.0829	0.6375	30.1385	-5.9787	-26.5026
PepBD_PE	Design12	16	-75.0434	-0.3215	35.1983	-9.6674	-28.9223		PepBD_nylon	Design12	15	-74.1478	-17.598	56.2119	-8.568	-33.3847		PepBD_PET	Design11	9	-69.2165	-22.2306	67.9053	-7.6401	-35.5305		PepBD_PP	Design12	15	-53.5183	-0.4309	23.0677	-6.3278	-25.8499		PepBD_PVC	Design12	14	-62.9171	-13.4126	43.3832	-6.5306	-25.149
PepBD_PE	Design13	3	-72.0514	-0.93	35.6087	-8.6704	-29.0994		PepBD_nylon	Design12	16	-77.3876	-23.7742	66.1219	-9.2679	-34.253		PepBD_PET	Design11	12	-58.2978	-21.1192	62.96	-5.6893	-39.9953		PepBD_PP	Design12	16	-58.939	-0.5459	28.122	-6.4313	-17.0771		PepBD_PVC	Design12	16	-58.5723	-17.3524	49.662	-6.4769	-41.3152
PepBD_PE	Design13	6	-65.3374	-0.0162	30.4539	-7.7315	-22.4101		PepBD_nylon	Design2	5	-53.4122	-13.2789	43.2892	-5.6441	-18.5258		PepBD_PET	Design11	15	-71.1383	4.7591	33.3848	-6.8291	-28.6805		PepBD_PP	Design13	1	-68.675	-0.4965	37.3395	-8.2114	-32.4647		PepBD_PVC	Design2	2	-76.1597	-39.5514	74.506	-8.6359	-28.6943
PepBD_PE	Design13	8	-50.4031	-0.2309	20.0979	-6.3697	-21.654		PepBD_nylon	Design2	9	-71.0478	15.8708	22.7685	-7.6793	-26.3535		PepBD_PET	Design11	16	-70.7195	-45.243	83.4418	-6.9669	-41.3978		PepBD_PP	Design13	6	-69.1214	-1.5341	34.3551	-8.3305	-28.0464		PepBD_PVC	Design2	4	-66.5259	-29.7066	62.6945	-7.8535	-39.4533
PepBD_PE	Design13	10	-60.5983	-0.3167	24.6679	-6.5439	-20.3341		PepBD_nylon	Design2	10	-69.747	-8.5735	40.655	-7.9152	-36.312		PepBD_PET	Design12	2	-61.5512	13.9225	22.8174	-6.5315	-29.8034		PepBD_PP	Design13	7	-63.4343	0.2411	27.012	-7.4731	-24.2148		PepBD_PVC	Design2	5	-77.0428	-33.175	65.507	-8.297	-33.6716
PepBD_PE	Design13	11	-49.2997	-0.0988	21.5167	-6.114	-20.6338		PepBD_nylon	Design2	11	-83.5912	-1.819	46.7033	-10.0336	-36.4921		PepBD_PET	Design12	3	-81.2131	-23.752	66.8165	-7.3342	-36.289		PepBD_PP	Design13	9	-60.8491	-1.2445	27.6499	-7.2536	-23.2846		PepBD_PVC	Design2	6	-82.0423	-3.2009	39.5133	-8.397	-42.1116
PepBD_PE	Design13	14	-58.556	0.1536	27.0091	-6.9007	-27.5899		PepBD_nylon	Design2	13	-74.5596	13.1623	25.0625	-7.7145	-23.6361		PepBD_PET	Design12	5	-74.4591	-7.7786	50.3285	-6.9545	-24.5682		PepBD_PP	Design13	11	-56.0373	-0.0639	22.1245	-6.342	-25.906		PepBD_PVC	Design2	8	-78.5153	6.7429	33.6546	-8.981	-32.0419
PepBD_PE	Design13	15	-75.919	-0.1843	34.6083	-9.1193	-26.0339		PepBD_nylon	Design2	14	-66.7586	32.6462	4.8632	-7.0498	-34.7673		PepBD_PET	Design12	6	-78.6133	-28.9598	70.3186	-6.9908	-26.6901		PepBD_PP	Design13	14	-69.4056	-1.237	31.7581	-7.7366	-21.9751		PepBD_PVC	Design2	9	-84.072	-7.2103	42.9276	-9.4216	-35.3555
PepBD_PE	Design13	16	-61.1939	0.2637	27.3484	-7.4611	-28.5729		PepBD_nylon	Design2	15	-75.9533	-9.5058	48.5683	-8.3977	-24.5524		PepBD_PET	Design12	7	-75.3499	-43.1199	86.3617	-7.3141	-22.1305		PepBD_PP	Design13	15	-76.4032	-0.4607	35.3939	-9.044	-30.9948		PepBD_PVC	Design2	10	-71.2364	-0.6645	31.6929	-7.7941	-33.1984
PepBD_PE	Design14	1	-78.6991	-0.5	44.1426	-9.8924	-28.9608		PepBD_nylon	Design2	16	-61.5761	18.0193	12.4596	-6.7926	-26.8681		PepBD_PET	Design12	8	-60.3994	-63.8864	104.395	-6.1918	-55.3143		PepBD_PP	Design13	16	-67.499	-0.161	30.7059	-7.7291	-28.7569		PepBD_PVC	Design2	16	-72.1686	-22.1724	56.6554	-7.4483	-28.5112
PepBD_PE	Design14	2	-62.5619	-0.9773	37.0338	-8.0633	-21.6689		PepBD_nylon	Design3	3	-93.8005	-4.5057	54.3246	-10.0592	-33.8147		PepBD_PET	Design12	10	-62.4562	-31.3913	73.481	-6.3937	-27.1621		PepBD_PP	Design14	1	-55.0596	0.4022	25.0013	-6.5879	-35.3251		PepBD_PVC	Design3	1	-61.9705	-20.5205	49.5487	-7.2853	-30.9671
PepBD_PE	Design14	9	-71.3	-0.6279	43.1571	-9.4644	-33.3585		PepBD_nylon	Design3	4	-91.9969	-9.8377	57.1877	-9.5257	-25.937		PepBD_PET	Design12	12	-79.6786	-9.0965	55.0879	-8.5377	-27.0261		PepBD_PP	Design14	2	-60.4471	1.2861	28.2639	-7.1581	-28.8141		PepBD_PVC	Design3	2	-72.268	-18.534	55.8964	-7.6389	-26.3755
PepBD_PE	Design14	10	-61.673	-0.6422	30.2034	-7.5085	-19.0437		PepBD_nylon	Design3	5	-96.0015	-27.6555	70.6482	-9.6229	-45.0314		PepBD_PET	Design12	14	-82.2323	-36.9251	79.425	-8.8169	-37.2494		PepBD_PP	Design14	3	-56.9968	0.5618	26.7265	-6.6389	-32.8466		PepBD_PVC	Design3	3	-58.1092	-21.1446	49.2511	-6.6437	-29.2244
PepBD_PE	Design14	11	-61.0348	-0.6075	29.5173	-7.8665	-28.9098		PepBD_nylon	Design3	6	-86.6823	-41.4777	85.39	-9.4718	-33.1662		PepBD_PET	Design12	15	-83.4495	7.9907	40.3768	-8.6459	-44.8045		PepBD_PP	Design14	4	-58.2901	1.5776	29.2565	-7.1174	-28.9438		PepBD_PVC	Design3	5	-51.4109	7.3595	19.2821	-5.1052	-28.9426
PepBD_PE	Design14	12	-60.623	-0.3076	33.1805	-7.9229	-56.7359		PepBD_nylon	Design3	8	-82.1404	-41.9303	77.0622	-8.9121	-37.9858		PepBD_PET	Design12	16	-76.7999	-6.1278	50.9791	-8.9554	-33.8147		PepBD_PP	Design14	9	-55.7965	-0.5739	23.7209	-6.9419	-30.3129		PepBD_PVC	Design3	8	-62.8485	-10.8816	37.7858	-6.5799	-19.0891
PepBD_PE	Design14	15	-56.7298	-0.5569	31.5036	-7.6672	-21.3505		PepBD_nylon	Design3	9	-74.8183	-21.4302	58.6003	-8.3839	-24.3642		PepBD_PET	Design2	1	-63.8589	5.3577	35.1234	-6.9609	-32.8833		PepBD_PP	Design14	12	-61.4501	1.0326	24.65	-7.5071	-28.8192		PepBD_PVC	Design3	9	-52.0516	-0.0239	22.8061	-5.4955	-23.9999
PepBD_PE	Design14	16	-67.7544	-0.2382	31.6781	-8.6751	-26.5014		PepBD_nylon	Design3	14	-89.9883	-10.4879	52.9205	-9.3443	-34.9432		PepBD_PET	Design2	2	-65.4868	-12.1346	51.2044	-6.6704	-20.8774		PepBD_PP	Design14	13	-70.0674	-0.4547	30.7032	-8.5226	-31.4539		PepBD_PVC	Design3	10	-58.7863	-3.1807	24.9068	-5.7987	-28.8603
PepBD_PE	Design15	1	-64.8278	-0.2874	26.3632	-8.1384	-26.6123		PepBD_nylon	Design3	15	-77.5442	4.5338	37.9251	-8.6602	-35.3996		PepBD_PET	Design2	4	-78.9108	1.9097	40.3948	-8.592	-31.5121		PepBD_PP	Design14	15	-56.8585	0.7235	24.7058	-6.8661	-20.9194		PepBD_PVC	Design3	12	-77.1316	-4.6803	39.1935	-8.1734	-32.1772
PepBD_PE	Design15	2	-83.4924	-0.0746	42.4071	-10.178	-33.498		PepBD_nylon	Design4	3	-75.8806	7.2149	33.4187	-8.2427	-38.2562		PepBD_PET	Design2	5	-56.0414	-15.7623	47.7615	-5.8177	-22.7459		PepBD_PP	Design15	2	-51.1407	-0.5545	24.8784	-6.1712	-35.5961		PepBD_PVC	Design4	3	-62.0405	-16.4387	47.6888	-6.1936	-28.5365
PepBD_PE	Design15	3	-76.4234	0.1013	38.5665	-9.8526	-29.5622		PepBD_nylon	Design4	4	-71.272	10.7994	19.1617	-7.0154	-27.4313		PepBD_PET	Design2	6	-30.8131	0.4149	22.6208	-3.1275	-24.5786		PepBD_PP	Design15	7	-46.557	-0.7049	18.3566	-5.3518	-32.64		PepBD_PVC	Design4	6	-64.8924	1.6034	28.0848	-6.7281	-30.0956
PepBD_PE	Design15	4	-81.9313	0.1532	34.809	-9.9043	-37.5708		PepBD_nylon	Design4	6	-100.843	-27.0407	73.79	-10.1452	-34.0407		PepBD_PET	Design2	8	-52.3713	-52.4169	76.5484	-5.9792	-35.0803		PepBD_PP	Design15	8	-52.4603	0.1389	24.8312	-6.3485	-32.1125		PepBD_PVC	Design4	7	-77.5772	-4.9897	43.6173	-8.6827	-27.4668
PepBD_PE	Design15	5	-86.1809	-0.2002	48.1397	-11.43	-31.578		PepBD_nylon	Design4	8	-80.0607	-26.5887	63.5884	-8.118	-40.3469		PepBD_PET	Design2	9	-68.5357	-62.6529	103.479	-7.2454	-33.5434		PepBD_PP	Design15	9	-53.7127	-0.426	23.7363	-5.8658	-29.6006		PepBD_PVC	Design4	10	-76.2823	-13.8856	50.7929	-7.9414	-31.5768
PepBD_PE	Design15	7	-65.0774	-0.4112	34.1044	-8.1734	-25.7602		PepBD_nylon	Design4	9	-82.2959	15.2033	24.757	-9.1534	-31.7303		PepBD_PET	Design2	10	-73.117	-79.0559	118.511	-7.2703	-39.5663		PepBD_PP	Design15	10	-58.312	-1.1076	30.4468	-7.0089	-25.4718		PepBD_PVC	Design4	11	-63.4276	-13.6196	46.7298	-7	-33.4289
PepBD_PE	Design15	8	-77.0886	-0.2116	36.5468	-9.7076	-29.2017		PepBD_nylon	Design4	11	-97.3551	0.0625	47.2101	-10.3529	-32.8666		PepBD_PET	Design2	11	-57.2022	-48.0382	81.9747	-5.4476	-31.9426		PepBD_PP	Design15	14	-56.6449	-0.242	24.7079	-6.4016	-31.9074		PepBD_PVC	Design4	13	-76.8024	-15.2168	53.0994	-8.5906	-38.3817
PepBD_PE	Design15	16	-67.2419	-0.355	29.8004	-8.2521	-29.2953		PepBD_nylon	Design4	14	-69.1177	9.9327	29.8566	-7.2328	-32.3323		PepBD_PET	Design2	12	-48.6893	-40.5898	69.8614	-4.142	-27.0431		PepBD_PP	Design15	15	-53.5486	-0.9485	24.3408	-6.3144	-23.2629		PepBD_PVC	Design4	15	-88.729	-32.5939	73.8191	-9.7967	-44.2669
PepBD_PE	Design16	6	-65.9848	-0.1468	30.8226	-8.104	-28.106		PepBD_nylon	Design4	15	-61.4083	31.913	2.4691	-6.3451	-26.1042		PepBD_PET	Design2	13	-75.1215	-2.8248	45.6953	-7.4172	-26.4015		PepBD_PP	Design15	16	-59.9547	-0.8831	25.2817	-6.5741	-27.5413		PepBD_PVC	Design4	16	-74.0257	-10.246	50.4168	-8.2073	-39.2133
PepBD_PE	Design16	7	-56.6893	-0.2203	27.9042	-6.7	-25.0929		PepBD_nylon	Design5	7	-69.5921	-27.01	60.9065	-7.5673	-35.4241		PepBD_PET	Design2	14	-75.2108	-51.4513	90.0637	-7.0544	-29.9629		PepBD_PP	Design16	3	-61.9545	-0.6192	32.616	-7.5143	-37.6408		PepBD_PVC	Design5	2	-72.0905	3.4048	33.4169	-7.8249	-25.033
PepBD_PE	Design16	8	-37.1526	-0.37	14.7745	-4.4112	-21.4695		PepBD_nylon	Design5	8	-70.3114	-5.7989	46.0817	-7.65	-31.3651		PepBD_PET	Design2	15	-71.4691	-57.8013	98.4026	-8.0469	-37.4691		PepBD_PP	Design16	4	-65.3084	-0.1044	33.4169	-7.5308	-24.5777		PepBD_PVC	Design5	3	-63.7304	4.9744	24.8297	-6.4098	-25.6173
PepBD_PE	Design16	12	-59.5396	-0.248	30.3101	-7.4045	-28.2199		PepBD_nylon	Design5	9	-86.3694	14.6875	29.1061	-9.1457	-29.9712		PepBD_PET	Design2	16	-75.32	-66.6615	108.73	-7.6062	-34.0842		PepBD_PP	Design16	9	-71.0516	0.6571	32.9176	-9.0943	-30.0726		PepBD_PVC	Design5	4	-67.0714	-7.6769	38.8099	-6.5047	-28.866
PepBD_PE	Design16	13	-60.9466	-0.7583	33.2257	-8.0489	-18.3637		PepBD_nylon	Design5	10	-71.8534	-32.4386	64.696	-7.4449	-24.7885		PepBD_PET	Design3	1	-82.0809	-33.4809	82.5101	-7.8071	-34.609		PepBD_PP	Design16	10	-73.1398	-0.3783	31.9512	-8.5681	-34.0276		PepBD_PVC	Design5	8	-77.1617	-9.3368	49.1849	-8.1353	-35.8985
PepBD_PE	Design16	14	-71.1683	-0.5989	33.1345	-8.3749	-26.9438		PepBD_nylon	Design5	11	-67.5337	-15.5807	55.067	-7.0995	-24.5428		PepBD_PET	Design3	2	-74.1821	-16.5605	56.101	-7.3087	-37.377		PepBD_PP	Design16	11	-73.1075	0.2626	27.4563	-8.6404	-38.1158		PepBD_PVC	Design5	9	-70.4842	-0.935	39.2388	-7.9021	-48.0484
PepBD_PE	Design16	15	-80.5585	-0.7348	41.409	-10.5333	-32.3511		PepBD_nylon	Design5	12	-73.848	-5.0889	46.2961	-7.492	-36.5216		PepBD_PET	Design3	6	-59.6158	-39.9475	71.0151	-5.967	-38.7938		PepBD_PP	Design16	12	-60.2931	-1.0572	28.1213	-7.2216	-20.4218		PepBD_PVC	Design5	10	-56.8672	-12.9009	38.2403	-5.6104	-28.5675
PepBD_PE	Design16	16	-86.0221	-0.6267	41.6555	-10.294	-59.3304		PepBD_nylon	Design5	13	-83.5294	-16.8528	64.0175	-9.6998	-34.5204		PepBD_PET	Design3	7	-63.1203	-9.0553	40.9225	-6.034	-24.7658		PepBD_PP	Design16	13	-53.517	0.0845	19.7995	-5.8545	-22.8955		PepBD_PVC	Design5	15	-65.4872	-19.9889	46.3035	-7.1564	-27.7736
PepBD_PE	Design17	3	-62.518	-0.471	29.9335	-8.3395	-31.5684		PepBD_nylon	Design5	16	-95.0093	8.7993	48.535	-10.5247	-36.7363		PepBD_PET	Design3	9	-58.9866	-26.6235	60.3827	-5.682	-24.4495		PepBD_PP	Design16	14	-52.7581	-0.6618	21.9833	-6.1227	-18.1654		PepBD_PVC	Design5	16	-71.4731	-9.9785	41.566	-7.3047	-27.0908
PepBD_PE	Design17	7	-82.4736	-0.9002	45.4792	-10.8028	-31.5309		PepBD_nylon	Design6	9	-73.9075	-17.7872	58.1086	-7.9158	-24.7038		PepBD_PET	Design3	11	-61.3008	-22.5726	57.3917	-6.3228	-34.0061		PepBD_PP	Design2	1	-57.4861	-2.4921	28.4168	-7.3329	-26.0559		PepBD_PVC	Design6	1	-62.072	-0.2268	35.3414	-6.8649	-32.4718
PepBD_PE	Design17	8	-64.3774	-0.3921	25.3958	-7.6108	-24.9906		PepBD_nylon	Design6	10	-66.1055	-5.3237	39.7402	-6.8359	-35.7974		PepBD_PET	Design3	12	-63.2124	-17.2037	51.1335	-6.4243	-31.3642		PepBD_PP	Design2	2	-73.5243	-1.2618	34.9817	-8.9957	-38.5105		PepBD_PVC	Design6	3	-71.3909	-34.3617	69.7547	-7.2824	-27.5726
PepBD_PE	Design17	9	-72.7806	-0.8005	34.8454	-9.0275	-26.524		PepBD_nylon	Design6	11	-62.7636	-7.444	39.9766	-6.6718	-35.083		PepBD_PET	Design3	13	-56.8607	-2.8872	35.0383	-6.2889	-28.1615		PepBD_PP	Design2	4	-64.6777	-3.4976	33.2251	-7.9236	-33.1516		PepBD_PVC	Design6	6	-60.3853	-23.9765	55.2632	-6.5136	-26.812
PepBD_PE	Design17	10	-72.5519	-0.5363	32.9172	-8.9988	-28.1892		PepBD_nylon	Design6	12	-67.2581	-19.5721	50.4673	-6.9944	-23.1421		PepBD_PET	Design3	14	-59.8716	11.1675	21.8986	-6.4253	-29.5473		PepBD_PP	Design2	6	-60.4084	-0.9227	30.4117	-7.5586	-30.6445		PepBD_PVC	Design6	10	-54.3096	-4.0979	28.9141	-5.2448	-25.3404
PepBD_PE	Design17	11	-67.4881	-0.3462	30.0264	-8.2692	-30.9703		PepBD_nylon	Design6	13	-77.9135	7.9052	29.8431	-8.5504	-38.3677		PepBD_PET	Design3	16	-61.2129	-20.7604	51.4925	-5.5091	-25.6853		PepBD_PP	Design2	9	-56.867	-0.9118	25.6248	-7.3715	-21.8863		PepBD_PVC	Design6	11	-60.3869	-24.8561	57.3677	-6.8602	-27.5023
PepBD_PE	Design17	14	-70.6141	-0.4717	33.0338	-8.9124	-29.6913		PepBD_nylon	Design6	14	-88.3872	30.8227	17.0094	-10.0915	-61.8396		PepBD_PET	Design4	1	-37.542	-12.1763	38.8372	-3.8251	-33.6474		PepBD_PP	Design2	13	-63.6175	-1.3458	32.0722	-8.0636	-31.5523		PepBD_PVC	Design6	12	-51.7202	-6.4111	31.5963	-5.299	-23.4906
PepBD_PE	Design17	16	-67.3809	-0.6942	33.0308	-8.2605	-26.5509		PepBD_nylon	Design6	15	-87.4677	24.2485	15.0198	-9.2518	-38.4148		PepBD_PET	Design4	2	-75.5472	-3.7262	45.2735	-7.9817	-41.289		PepBD_PP	Design2	14	-63.4223	-2.9285	32.0506	-7.5553	-30.6251		PepBD_PVC	Design6	13	-57.0244	-15.7949	44.3742	-6.0769	-26.973
PepBD_PE	Design18	1	-79.2022	-0.1006	40.8939	-10.0789	-23.3577		PepBD_nylon	Design6	16	-92.9681	21.3192	16.5618	-9.9905	-38.1528		PepBD_PET	Design4	3	-74.8534	-38.1361	75.6297	-6.7123	-38.1921		PepBD_PP	Design2	15	-80.313	-2.5315	45.164	-10.3679	-35.9044		PepBD_PVC	Design6	16	-74.3711	-16.5965	51.1984	-7.7363	-27.2151
PepBD_PE	Design18	2	-67.6035	-0.5221	31.4982	-8.7252	-28.3302		PepBD_nylon	Design7	3	-70.0178	4.1702	34.4991	-8.1085	-21.9698		PepBD_PET	Design4	4	-75.5473	-34.014	77.3798	-7.3169	-32.346		PepBD_PP	Design3	2	-64.4299	-2.239	31.5665	-7.6237	-28.0085		PepBD_PVC	Design7	2	-70.4058	-16.1457	46.0828	-7.4274	-27.77
PepBD_PE	Design18	5	-81.5535	-0.6916	42.3527	-10.9069	-30.0079		PepBD_nylon	Design7	4	-80.4217	-20.0044	61.9043	-8.7884	-17.9364		PepBD_PET	Design4	5	-80.3941	-0.2448	46.9303	-8.197	-37.2529		PepBD_PP	Design3	5	-69.5635	-1.5314	29.4757	-8.5614	-27.0708		PepBD_PVC	Design7	3	-74.4786	-23.8127	57.6651	-8.2011	-31.8183
PepBD_PE	Design18	6	-60.1881	-0.4853	28.5629	-7.587	-17.9847		PepBD_nylon	Design7	5	-59.4269	8.3829	23.402	-6.6934	-26.6966		PepBD_PET	Design4	6	-35.8881	2.469	22.5499	-3.2992	-38.6733		PepBD_PP	Design3	7	-69.0823	-2.3461	35.157	-8.47	-28.0437		PepBD_PVC	Design7	4	-62.6931	-13.2747	42.5143	-6.4404	-29.3073
PepBD_PE	Design18	7	-60.4389	-0.0032	29.0744	-7.3874	-26.8117		PepBD_nylon	Design7	12	-76.1234	5.1296	31.9384	-9.6902	-33.6743		PepBD_PET	Design4	9	-64.8476	56.5189	-18.0458	-6.5321	-42.2386		PepBD_PP	Design3	8	-70.1681	-1.3806	37.3227	-8.9003	-44.2455		PepBD_PVC	Design7	5	-67.8477	-19.9955	51.0355	-7.2329	-39.7362
PepBD_PE	Design18	10	-37.8241	-0.1155	15.4979	-4.6208	-17.437		PepBD_nylon	Design7	13	-53.2729	4.4311	22.3852	-5.8445	-21.6934		PepBD_PET	Design4	10	-71.0901	-7.3034	49.6166	-7.5432	-35.9903		PepBD_PP	Design3	9	-71.5859	-1.8451	37.4769	-8.7825	-33.4164		PepBD_PVC	Design7	6	-58.8041	-7.0994	35.1067	-6.3935	-33.1808
PepBD_PE	Design18	12	-61.1892	-0.5055	24.6261	-7.197	-25.1749		PepBD_nylon	Design7	14	-56.2197	28.0412	1.8406	-5.9107	-31.552		PepBD_PET	Design4	12	-49.5446	7.776	16.2092	-4.4839	-29.9489		PepBD_PP	Design3	10	-64.4863	-1.8595	26.0629	-7.5021	-24.1901		PepBD_PVC	Design7	12	-63.797	-4.7778	36.6511	-7.0836	-32.4998
PepBD_PE	Design18	16	-57.0461	-0.634	18.6104	-6.2962	-23.3818		PepBD_nylon	Design7	15	-78.9359	-1.4432	41.7674	-8.7583	-35.385		PepBD_PET	Design4	13	-47.6763	9.1576	15.6396	-4.3624	-27.7604		PepBD_PP	Design3	12	-60.6928	-1.1787	27.6162	-7.0155	-32.0878		PepBD_PVC	Design7	13	-61.1269	0.7152	30.4016	-5.9527	-28.1644
PepBD_PE	Design19	1	-53.676	-0.7189	27.0831	-6.4908	-26.8228		PepBD_nylon	Design7	16	-93.7607	2.2856	44.0225	-10.4831	-25.0673		PepBD_PET	Design4	14	-71.1892	-11.8024	55.5873	-7.2097	-40.1411		PepBD_PP	Design3	15	-67.3414	-0.5245	34.0958	-8.3976	-19.3687		PepBD_PVC	Design7	15	-47.0195	-11.841	35.7862	-5.1356	-30.6629
PepBD_PE	Design19	3	-45.1131	-0.4644	22.5568	-5.4861	-28.5663		PepBD_nylon	Design8	2	-75.9662	-0.4904	46.293	-8.5403	-38.2771		PepBD_PET	Design4	15	-51.6948	18.6973	12.9089	-4.8852	-24.2506		PepBD_PP	Design4	1	-61.9606	-1.0187	32.6427	-7.4351	-38.8588		PepBD_PVC	Design8	6	-71.8777	-19.7836	55.6051	-7.7719	-24.6379
PepBD_PE	Design19	5	-48.8034	-0.6824	22.0919	-6.0466	-23.9924		PepBD_nylon	Design8	4	-89.9061	-26.0723	74.1116	-9.7838	-25.7807		PepBD_PET	Design4	16	-63.9458	-8.1989	46.1138	-6.4147	-26.7849		PepBD_PP	Design4	3	-66.1637	0.649	33.7139	-8.9967	-39.7401		PepBD_PVC	Design8	7	-76.6586	-20.9392	54.1938	-7.9162	-33.5082
PepBD_PE	Design19	6	-48.9134	-0.2024	28.0486	-6.1494	-24.6516		PepBD_nylon	Design8	7	-70.6042	-10.1478	43.9819	-7.7218	-37.3713		PepBD_PET	Design5	1	-48.7675	-29.6815	58.099	-5.4999	-24.5583		PepBD_PP	Design4	4	-75.9239	0.7361	40.9828	-9.5447	-29.2983		PepBD_PVC	Design8	8	-68.2609	-25.3388	63.7023	-7.5362	-31.9322
PepBD_PE	Design19	8	-52.4279	-0.271	30.225	-6.8925	-25.479		PepBD_nylon	Design8	8	-68.3827	-7.4445	43.5715	-7.1125	-29.8916		PepBD_PET	Design5	2	-75.5053	-10.0319	52.522	-8.2018	-39.2005		PepBD_PP	Design4	5	-76.0839	0.1827	38.9884	-9.2428	-27.007		PepBD_PVC	Design8	9	-68.6174	-22.1295	60.1223	-7.5956	-24.5849
PepBD_PE	Design19	9	-39.4486	-0.9475	20.0654	-4.6609	-21.9927		PepBD_nylon	Design8	9	-59.6551	7.3681	29.5153	-6.7161	-21.8115		PepBD_PET	Design5	3	-82.2002	6.9255	40.6196	-8.9563	-35.1003		PepBD_PP	Design4	8	-66.9494	-0.1625	33.3088	-8.501	-31.484		PepBD_PVC	Design8	10	-77.9898	-34.4492	69.0483	-8.1299	-39.6668
PepBD_PE	Design19	10	-62.5243	-0.3213	31.3883	-7.656	-28.7169		PepBD_nylon	Design8	10	-77.3656	4.4642	31.6915	-7.7604	-25.7664		PepBD_PET	Design5	4	-73.0858	-12.3584	61.1551	-8.3414	-43.5767		PepBD_PP	Design4	9	-70.3302	-0.8851	40.922	-8.7591	-26.4229		PepBD_PVC	Design8	12	-70.1274	-28.9489	64.655	-7.5382	-29.7747
PepBD_PE	Design19	11	-86.3025	-0.4976	40.9343	-10.1589	-29.7142		PepBD_nylon	Design8	11	-79.162	-3.9313	41.6175	-8.5984	-39.6247		PepBD_PET	Design5	6	-76.927	-16.9882	58.1248	-7.4517	-28.0297		PepBD_PP	Design4	10	-81.278	-1.6641	46.0332	-9.5048	-32.0016		PepBD_PVC	Design8	14	-60.1795	-24.8676	52.1933	-6.3011	-33.931
PepBD_PE	Design2	1	-68.236	-0.4405	36.4478	-8.284	-33.541		PepBD_nylon	Design8	15	-90.5405	-27.0522	69.5663	-10.4064	-43.8656		PepBD_PET	Design5	7	-58.8939	29.6928	4.6598	-6.4563	-36.5112		PepBD_PP	Design4	12	-81.4763	-1.6653	45.4478	-9.7481	-30.612		PepBD_PVC	Design8	16	-63.7692	-2.9934	32.2785	-6.9305	-31.2357
PepBD_PE	Design2	2	-67.6466	0.0625	28.0242	-8.3595	-32.3448		PepBD_nylon	Design9	1	-99.7021	-23.51	74.9729	-10.7372	-52.7937		PepBD_PET	Design5	8	-72.1395	-17.5556	57.0171	-7.5709	-16.3267		PepBD_PP	Design5	1	-67.8713	-1.9306	38.0758	-8.6609	-40.2028		PepBD_PVC	Design9	2	-59.1001	-5.0392	37.7864	-6.3295	-33.227
PepBD_PE	Design2	7	-63.4907	-0.1884	26.8666	-7.3042	-30.5234		PepBD_nylon	Design9	2	-88.5307	-4.2991	50.5605	-9.3701	-47.8411		PepBD_PET	Design5	9	-70.894	-26.8634	63.4944	-7.2945	-27.5464		PepBD_PP	Design5	5	-58.8739	-0.8406	27.4211	-7.0229	-30.4432		PepBD_PVC	Design9	3	-65.3686	-18.7498	50.7645	-7.5234	-29.2625
PepBD_PE	Design2	8	-62.0341	-0.0814	27.9815	-7.4971	-29.1659		PepBD_nylon	Design9	3	-86.9471	-13.3105	58.1389	-9.6641	-35.2577		PepBD_PET	Design5	10	-65.8767	0.6761	43.6184	-6.6516	-36.7783		PepBD_PP	Design5	8	-80.7447	-1.4806	36.0272	-9.6294	-35.7437		PepBD_PVC	Design9	4	-70.986	-26.04	60.6719	-7.3312	-26.4265
PepBD_PE	Design2	10	-56.2121	-0.2606	25.8185	-6.8387	-24.7268		PepBD_nylon	Design9	4	-77.7221	-9.5456	54.8044	-8.6704	-21.6475		PepBD_PET	Design5	13	-69.4051	9.1711	33.9151	-6.9073	-31.4748		PepBD_PP	Design5	9	-72.9918	-1.332	34.5954	-9.1268	-31.7086		PepBD_PVC	Design9	5	-78.7279	-18.9109	54.906	-8.2721	-38.7485
PepBD_PE	Design2	11	-70.775	-0.3381	31.3035	-8.9326	-24.1045		PepBD_nylon	Design9	6	-89.5665	-16.5469	57.4338	-9.2299	-47.3695		PepBD_PET	Design5	14	-75.5811	4.2637	34.4669	-7.5125	-24.7438		PepBD_PP	Design5	10	-71.2043	-1.5801	37.3842	-8.6933	-23.0351		PepBD_PVC	Design9	6	-66.0879	-14.4101	49.38	-6.8275	-35.0484
PepBD_PE	Design2	12	-67.2387	-0.1466	28.5647	-8.1324	-30.6567		PepBD_nylon	Design9	7	-94.0627	-15.324	66.7603	-10.5671	-35.8162		PepBD_PET	Design5	15	-92.7511	25.4623	26.2137	-9.3784	-42.1924		PepBD_PP	Design5	12	-69.1489	-1.7382	32.2592	-8.4124	-11.3861		PepBD_PVC	Design9	8	-69.4663	-12.3828	50.6604	-7.7656	-32.9784
PepBD_PE	Design2	15	-57.6398	-0.3367	27.5569	-7.2553	-26.5157		PepBD_nylon	Design9	8	-85.7828	-40.7347	87.6914	-9.8956	-46.1104		PepBD_PET	Design6	2	-72.3526	-58.9831	106.902	-8.0623	-35.5064		PepBD_PP	Design5	14	-59.3182	-1.6636	26.9075	-6.792	-22.2		PepBD_PVC	Design9	10	-69.9259	-10.8076	44.0529	-7.6113	-26.7789
PepBD_PE	Design20	3	-61.8348	-0.2214	26.7707	-7.4949	-24.0121		PepBD_nylon	Design9	10	-70.0178	-11.0376	44.4603	-7.4768	-25.906		PepBD_PET	Design6	4	-103.082	-13.2608	71.7685	-10.2666	-21.8568		PepBD_PP	Design5	15	-66.9888	-0.5936	31.9225	-8.1011	-29.2598		PepBD_PVC	Design9	11	-50.731	-9.1358	33.3556	-5.4528	-24.4364
PepBD_PE	Design20	4	-75.4807	0.0686	27.3615	-9.5982	-25.9805		Random	Design1	5	-56.2947	-0.9709	27.9544	-6.2781	-29.0994		PepBD_PET	Design6	5	-103.452	0.5396	57.355	-10.4074	-49.2827		PepBD_PP	Design6	5	-55.8382	-1.453	27.3882	-6.5483	-30.3684		Random	Design1	1	-50.5121	-12.8183	39.5286	-5.1402	-17.2477
PepBD_PE	Design20	5	-73.7454	-0.2694	31.0466	-9.3038	-32.4044		Random	Design1	6	-67.6795	19.0097	16.3242	-7.743	-16.6135		PepBD_PET	Design6	6	-85.9516	-28.6688	70.3077	-9.0731	-42.8477		PepBD_PP	Design6	8	-56.5691	-0.0172	26.8	-6.5293	-29.3102		Random	Design1	3	-48.3215	-11.2839	35.5833	-5.9851	-21.4146
PepBD_PE	Design20	7	-56.2606	-0.3755	20.8886	-7.5018	-30.7452		Random	Design1	7	-57.5352	1.9754	30.064	-6.6436	-29.9921		PepBD_PET	Design6	7	-76.6615	-5.4914	49.2404	-8.3678	-34.2771		PepBD_PP	Design6	9	-55.4917	-1.5153	27.9914	-6.9089	-34.032		Random	Design1	4	-64.4152	-14.0564	43.8525	-7.18	-30.6483
PepBD_PE	Design20	8	-79.9614	-0.087	46.5394	-9.7902	-37.3522		Random	Design1	9	-69.578	2.9667	34.2792	-8.0091	-16.5259		PepBD_PET	Design6	8	-69.5484	37.9728	7.457	-7.207	-35.8168		PepBD_PP	Design6	11	-52.319	-0.0005	19.8623	-6.2073	-29.013		Random	Design1	5	-59.9812	-6.2343	35.0375	-6.5893	-24.3237
PepBD_PE	Design20	14	-61.9222	-0.3993	29.102	-7.6863	-28.7554		Random	Design1	10	-49.6063	27.6727	-0.3156	-6.0583	-27.465		PepBD_PET	Design6	10	-56.8282	9.7858	28.4834	-6.3206	-43.6867		PepBD_PP	Design6	12	-72.894	-0.4957	31.2172	-8.2925	-27.7909		Random	Design1	7	-60.5176	1.8462	23.0354	-6.8159	-23.948
PepBD_PE	Design20	15	-73.2094	-0.48	33.6462	-8.9257	-22.1683		Random	Design1	12	-52.9989	26.7117	3.119	-5.7959	-32.7339		PepBD_PET	Design6	11	-74.6213	43.8826	5.0472	-7.7335	-24.9209		PepBD_PP	Design6	13	-75.4173	-0.2963	36.4483	-9.3418	-31.4891		Random	Design1	8	-51.2707	-13.6038	36.5735	-5.8099	-23.7235
PepBD_PE	Design20	16	-73.3907	-0.4189	33.636	-9.4437	-33.2759		Random	Design1	14	-64.5981	18.7458	17.7826	-6.763	-22.2867		PepBD_PET	Design6	13	-65.506	-42.415	82.0986	-6.117	-40.9765		PepBD_PP	Design6	14	-56.3221	-0.2934	25.9739	-6.8975	-27.0583		Random	Design1	15	-57.1701	-14.9663	41.7672	-6.2677	-25.2008
PepBD_PE	Design3	1	-88.7051	-0.9065	45.2172	-10.7752	-33.4873		Random	Design1	15	-52.0388	20.4311	7.5	-5.7226	-13.9755		PepBD_PET	Design6	14	-53.4931	-36.8031	70.2589	-5.3114	-30.7217		PepBD_PP	Design6	15	-51.7904	-0.7399	23.5769	-6.3191	-19.8204		Random	Design1	16	-68.5229	-10.8072	41.1697	-7.8137	-31.4685
PepBD_PE	Design3	4	-48.5889	-0.7057	25.822	-6.4186	-22.649		Random	Design10	3	-46.1206	-21.3426	49.0446	-4.7297	-21.8997		PepBD_PET	Design6	15	-74.3168	3.9888	34.6195	-6.9449	-22.1812		PepBD_PP	Design7	2	-68.4012	0.137	32.3914	-7.8147	-33.9199		Random	Design10	1	-50.6677	-47.3041	76.0276	-5.8921	-29.2276
PepBD_PE	Design3	6	-54.7222	-0.0226	25.1973	-7.0696	-26.0792		Random	Design10	4	-53.1098	-27.5382	56.8538	-4.9988	-28.2282		PepBD_PET	Design7	1	-58.294	-11.5709	51.35	-6.7942	-32.0249		PepBD_PP	Design7	3	-58.6263	-0.7986	29.2007	-7.3266	-34.1084		Random	Design10	6	-46.6406	-23.1972	43.9956	-5.065	-29.6692
PepBD_PE	Design3	9	-46.2803	-0.3219	22.193	-6.2529	-19.0569		Random	Design10	5	-45.9021	-25.7872	52.8264	-5.4784	-20.8472		PepBD_PET	Design7	4	-74.3248	-12.179	54.3065	-7.9405	-35.8871		PepBD_PP	Design7	5	-67.2566	-1.5686	40.6463	-8.3394	-33.2551		Random	Design10	8	-50.7762	-14.5339	37.5465	-5.5114	-22.8177
PepBD_PE	Design3	10	-41.5062	-0.3548	18.8105	-5.1731	-18.7888		Random	Design10	6	-55.0937	-53.6699	86.6496	-6.1014	-22.3255		PepBD_PET	Design7	5	-67.2421	10.1109	29.1485	-7.318	-10.0942		PepBD_PP	Design7	7	-63.0739	-0.4655	26.7044	-7.1563	-31.3108		Random	Design10	9	-57.7444	12.9042	18.482	-6.8302	-29.6051
PepBD_PE	Design3	12	-60.3455	-0.2486	23.9819	-7.4054	-27.5586		Random	Design10	13	-56.7331	6.2963	26.385	-6.5563	-20.9939		PepBD_PET	Design7	6	-79.4419	-47.4351	89.8073	-8.0677	-34.5118		PepBD_PP	Design7	8	-57.0649	-1.7747	26.4659	-6.9003	-31.4185		Random	Design10	10	-34.2779	-28.0905	43.4688	-4.1103	-25.5637
PepBD_PE	Design3	13	-59.4817	-0.2058	26.7968	-7.4208	-20.2757		Random	Design10	14	-43.8918	-25.0038	52.8093	-5.8119	-28.5005		PepBD_PET	Design7	7	-75.0354	-44.3168	84.998	-8.2277	-29.4513		PepBD_PP	Design7	10	-62.3301	-1.5164	28.4576	-7.1055	-35.3761		Random	Design10	11	-44.1174	-18.6521	44.7085	-4.5955	-33.2467
PepBD_PE	Design3	15	-59.6386	-0.2513	22.6718	-7.398	-27.9459		Random	Design10	15	-43.7919	-10.2128	34.5733	-4.8832	-11.8228		PepBD_PET	Design7	8	-77.2329	-23.304	65.0709	-8.4438	-32.0687		PepBD_PP	Design7	11	-64.3658	-1.0266	30.0858	-7.2034	-27.2864		Random	Design10	15	-49.0887	-12.0374	36.5105	-5.8549	-23.0717
PepBD_PE	Design4	1	-83.5344	0.1132	46.5466	-10.8162	-33.5091		Random	Design10	16	-63.9389	-61.3085	97.7655	-6.9807	-25.1561		PepBD_PET	Design7	9	-73.7488	-30.388	74.6857	-8.6672	-45.2887		PepBD_PP	Design7	12	-69.1167	-0.5807	33.8942	-8.7311	-34.4357		Random	Design10	16	-46.9267	-7.2078	27.5562	-5.2319	-32.0747
PepBD_PE	Design4	4	-58.1177	-0.0816	28.1693	-7.1553	-27.3881		Random	Design11	1	-54.105	-6.2936	37.1198	-6.1509	-30.0821		PepBD_PET	Design7	10	-68.2427	-9.3067	46.4024	-7.3649	-39.5135		PepBD_PP	Design8	1	-83.1836	-0.0636	50.467	-10.2023	-39.8937		Random	Design11	2	-70.8605	21.3469	14.5692	-7.3466	-31.5455
PepBD_PE	Design4	5	-72.2434	0.1355	36.9366	-8.4247	-25.8162		Random	Design11	2	-64.649	-32.7911	67.7007	-6.6805	-35.7929		PepBD_PET	Design7	11	-85.9557	-48.8767	90.8363	-9.2568	-29.216		PepBD_PP	Design8	3	-59.1063	-2.0682	31.519	-6.9741	-33.0636		Random	Design11	4	-68.996	19.3772	13.1892	-7.1035	-37.7577
PepBD_PE	Design4	7	-63.6497	-0.0611	36.4018	-8.4162	-26.2822		Random	Design11	4	-51.1814	-33.5711	58.3786	-5.5658	-16.1961		PepBD_PET	Design7	13	-80.8947	-46.0459	88.5718	-8.5609	-36.5854		PepBD_PP	Design8	4	-68.8037	0.9815	32.2242	-8.4417	-33.2756		Random	Design11	5	-69.3189	18.881	16.0999	-7.614	-34.9378
PepBD_PE	Design4	10	-58.9568	-0.3119	27.94	-7.4951	-29.6039		Random	Design11	5	-58.9503	-2.7332	31.385	-6.2929	-30.1776		PepBD_PET	Design7	14	-98.6916	-17.4712	67.7971	-9.3122	-42.7162		PepBD_PP	Design8	5	-71.0337	-0.7521	36.8392	-8.5537	-35.3838		Random	Design11	10	-66.202	14.9246	15.3511	-7.5055	-29.987
PepBD_PE	Design4	11	-63.8819	-0.1028	30.228	-8.4389	-33.1981		Random	Design11	6	-51.374	6.5534	17.7796	-5.3541	-23.2471		PepBD_PET	Design7	16	-72.0851	-56.3939	95.4168	-7.3894	-35.95		PepBD_PP	Design8	6	-73.7157	-1.8159	38.0025	-8.8107	-20.8386		Random	Design11	11	-65.0716	13.4067	16.4291	-6.7319	-32.3147
PepBD_PE	Design4	12	-64.5608	-0.0557	29.0096	-7.644	-22.6484		Random	Design11	13	-59.5713	-19.88	46.3335	-6.6868	-9.3864		PepBD_PET	Design8	1	-53.5784	5.5312	31.9501	-5.8212	-30.479		PepBD_PP	Design8	7	-61.7861	0.3253	31.4721	-7.5248	-21.4271		Random	Design11	12	-81.5523	-15.8337	55.6663	-9.4012	-34.411
PepBD_PE	Design4	16	-60.1053	0.1403	26.1658	-6.8719	-23.1263		Random	Design11	14	-72.0945	-20.8268	55.8505	-8.113	-14.064		PepBD_PET	Design8	3	-59.1096	-0.5772	30.3882	-6.3212	-33.0633		PepBD_PP	Design8	9	-62.2003	-1.0531	29.6649	-7.2046	-28.9453		Random	Design11	15	-68.5458	-26.9516	58.8314	-7.5997	-32.8326
PepBD_PE	Design5	1	-84.7882	-0.9306	47.9771	-10.7293	-69.8455		Random	Design11	16	-52.5146	-21.6226	47.3359	-5.7129	-22.3288		PepBD_PET	Design8	4	-59.2025	11.0431	20.8617	-6.1059	-21.7175		PepBD_PP	Design8	10	-64.8231	-1.6687	31.8066	-7.7976	-28.3934		Random	Design11	16	-73.5035	-15.3466	50.1226	-8.3848	-32.3207
PepBD_PE	Design5	2	-73.6705	-0.2446	38.926	-8.6086	-35.1394		Random	Design12	1	-66.1567	18.3957	12.24	-7.8214	-30.2381		PepBD_PET	Design8	5	-66.4514	44.4852	-7.7845	-6.7863	-18.835		PepBD_PP	Design9	1	-65.6101	-0.8126	37.7103	-7.6649	-26.9185		Random	Design12	1	-54.1469	21.8931	3.596	-6.0322	-23.7548
PepBD_PE	Design5	5	-81.31	-0.6483	40.7019	-9.9584	-30.5222		Random	Design12	2	-69.6588	15.9433	11.9915	-7.9293	-29.6948		PepBD_PET	Design8	6	-69.7181	46.7677	-9.7341	-7.2514	-23.3121		PepBD_PP	Design9	2	-56.624	0.0967	27.1687	-6.8805	-29.8857		Random	Design12	2	-67.7601	9.4474	22.976	-7.739	-36.9032
PepBD_PE	Design5	9	-84.059	-0.567	39.4768	-10.5327	-27.1844		Random	Design12	7	-67.6062	-44.9073	82.4522	-7.7352	-36.5484		PepBD_PET	Design8	7	-63.2383	3.0639	31.0462	-6.4003	-6.2737		PepBD_PP	Design9	4	-60.2029	-1.4629	31.1599	-6.7909	-28.6606		Random	Design12	3	-71.3159	14.751	14.9306	-7.3809	-33.5174
PepBD_PE	Design5	10	-72.047	-0.3194	29.1845	-8.6973	-27.2774		Random	Design12	8	-72.5597	1.6994	34.9047	-7.7458	-13.0005		PepBD_PET	Design8	8	-82.079	-23.3134	63.2548	-8.7003	-18.2047		PepBD_PP	Design9	7	-49.1369	-0.4857	24.9729	-5.4781	-31.7679		Random	Design12	4	-62.0022	7.1101	18.645	-6.4658	-26.5455
PepBD_PE	Design5	12	-76.7708	-0.5225	38.1112	-9.6401	-24.6376		Random	Design12	9	-81.6287	-11.3295	55.3911	-8.9741	-35.227		PepBD_PET	Design8	9	-64.5099	-4.9464	38.0825	-6.5858	-23.0434		PepBD_PP	Design9	9	-60.927	-0.3939	31.539	-7.1343	-30.8868		Random	Design12	6	-51.095	28.6722	1.2853	-6.3414	-37.7294
PepBD_PE	Design5	13	-83.1001	-0.7206	44.5458	-11.0317	-29.4617		Random	Design12	10	-66.6339	-15.0616	47.6105	-7.8332	-26.685		PepBD_PET	Design8	10	-45.1572	8.0151	17.3575	-4.3961	-26.8293		PepBD_PP	Design9	12	-52.8082	-1.2817	25.1762	-6.357	-29.0282		Random	Design12	8	-44.92	-7.6289	30.0528	-4.8045	-27.0094
PepBD_PE	Design5	16	-80.0827	-0.2828	35.0632	-9.2968	-27.7795		Random	Design12	11	-68.9061	-22.9869	54.4971	-7.6274	-39.6659		PepBD_PET	Design8	12	-38.2739	20.7652	2.6995	-3.894	-24.0801		PepBD_PP	Design9	14	-54.5542	-0.0027	25.1723	-5.8935	-25.2992		Random	Design12	10	-63.924	7.4312	24.6504	-7.1736	-28.1409
PepBD_PE	Design6	2	-48.8123	-0.5313	26.7935	-6.7585	-24.5494		Random	Design12	13	-63.2064	-40.389	71.7282	-6.8959	-27.4021		PepBD_PET	Design8	13	-64.5061	-23.5849	61.6345	-6.766	-30.9414		PepBD_PP	Design9	16	-52.4863	0.0419	23.6493	-6.3039	-32.9283		Random	Design12	16	-36.722	19.1079	3.5467	-4.3649	-31.741
PepBD_PE	Design6	3	-57.7409	-0.3303	29.9645	-7.6264	-23.8797		Random	Design2	1	-55.7052	10.5565	17.4705	-6.1581	-33.1695		PepBD_PET	Design8	14	-41.7026	43.9559	-16.1526	-3.9585	-30.9733		Random	Design1	1	-52.8343	-0.1737	26.1928	-6.9203	-30.4924		Random	Design2	1	-54.7147	9.4123	13.3749	-6.2911	-34.3367
PepBD_PE	Design6	4	-62.6307	-0.6579	28.6635	-7.75	-23.6185		Random	Design2	3	-66.1425	13.3095	19.0315	-6.7205	-40.8859		PepBD_PET	Design9	1	-78.9908	-16.755	58.0203	-8.2735	-36.8591		Random	Design1	2	-45.3054	-0.7927	23.9512	-6.3239	-29.4671		Random	Design2	3	-58.2753	-12.0082	34.733	-6.0173	-33.1593
PepBD_PE	Design6	8	-68.9274	-0.5436	35.4656	-8.798	-25.8881		Random	Design2	5	-55.5314	-8.3462	35.9802	-6.0745	-25.0136		PepBD_PET	Design9	4	-30.1233	11.7536	7.2865	-2.7757	-25.8648		Random	Design1	9	-43.6362	-0.6412	22.3129	-5.4703	-27.4062		Random	Design2	4	-39.1351	-18.6576	37.093	-4.4619	-23.2503
PepBD_PE	Design6	9	-64.5491	-0.3097	32.1685	-8.0792	-29.0157		Random	Design2	7	-36.4508	24.9053	-3.1773	-4.1597	-27.8559		PepBD_PET	Design9	5	-76.9374	-24.6403	69.6471	-8.0852	-39.4575		Random	Design1	11	-39.3108	-0.6358	17.6644	-5.0825	-24.1752		Random	Design2	5	-39.6569	8.8874	11.4119	-4.705	-28.6293
PepBD_PE	Design6	10	-81.043	-0.6834	38.6022	-10.5345	-29.996		Random	Design2	8	-69.1768	30.8046	2.1391	-7.7843	-32.9563		PepBD_PET	Design9	6	-71.2852	7.7451	36.8465	-7.356	-29.0082		Random	Design1	12	-42.1231	-0.6037	18.0777	-5.4081	-21.1475		Random	Design2	6	-52.0217	1.0579	20.532	-6.0392	-27.0139
PepBD_PE	Design6	15	-55.1687	-0.4324	24.1757	-6.6427	-19.3297		Random	Design2	9	-59.323	-4.0038	31.9732	-6.2956	-23.5717		PepBD_PET	Design9	7	-56.6499	6.9128	27.8911	-5.7017	-28.8245		Random	Design1	14	-48.5666	-0.2792	21.5027	-6.2924	-28.2172		Random	Design2	7	-50.0047	-8.121	29.1443	-5.5282	-18.6201
PepBD_PE	Design6	16	-59.7803	-0.5427	31.1488	-7.7506	-22.6952		Random	Design2	14	-46.8956	32.2373	-9.7672	-5.6189	-19.174		PepBD_PET	Design9	8	-69.3429	-5.838	46.7302	-7.5212	-23.4215		Random	Design1	15	-55.3518	-0.3011	28.3536	-7.3161	-28.8872		Random	Design2	9	-49.7839	-22.5794	44.4199	-5.2826	-29.6522
PepBD_PE	Design7	2	-78.9601	-0.3914	39.2925	-9.8707	-34.0872		Random	Design2	16	-57.69	11.9523	12.0562	-6.6975	-24.6504		PepBD_PET	Design9	9	-64.5971	-15.4615	51.8435	-6.1566	-38.2184		Random	Design1	16	-60.1072	-0.7003	29.739	-7.7405	-37.1236		Random	Design2	14	-55.926	20.7594	4.5607	-6.3383	-37.0702
PepBD_PE	Design7	3	-61.7936	-0.2089	31.469	-8.0785	-31.49		Random	Design3	3	-30.6363	-12.3256	25.7661	-3.7871	-19.728		PepBD_PET	Design9	10	-44.9936	-20.0812	50.8283	-4.5997	-35.2646		Random	Design10	1	-34.544	-1.7024	20.2473	-4.2453	-29.1597		Random	Design3	9	-33.5571	-15.1067	37.3201	-3.6694	-25.7939
PepBD_PE	Design7	6	-50.5833	-0.2808	23.6024	-6.1925	-20.0461		Random	Design3	4	-43.5883	4.905	32.7926	-5.0022	-9.0992		PepBD_PET	Design9	12	-65.6496	19.3745	22.2081	-6.6856	-35.6537		Random	Design10	3	-35.656	-0.1391	16.2803	-4.6996	-16.0312		Random	Design3	10	-36.8221	-22.0381	43.2249	-3.9661	-21.5467
PepBD_PE	Design7	9	-55.5184	-0.4439	24.0048	-6.8157	-21.4274		Random	Design3	6	-38.5738	8.3659	29.6411	-4.6046	-27.2086		PepBD_PET	Design9	15	-65.2667	-20.268	55.1803	-6.7728	-37.3922		Random	Design10	6	-36.6397	0.6773	21.6486	-4.7661	-29.558		Random	Design3	11	-31.6073	-1.5076	18.1037	-3.4227	-19.1224
PepBD_PE	Design7	10	-54.2551	-0.2918	24.2871	-6.7842	-25.0828		Random	Design3	8	-61.0507	-21.2169	63.9761	-7.6384	-29.8392		PepBD_PET	Design9	16	-47.4285	15.6679	14.3886	-4.8926	-27.3174		Random	Design10	8	-46.5658	-0.6959	28.017	-5.9265	-20.5941		Random	Design3	12	-40.8624	5.6699	18.8741	-4.6489	-17.1824
PepBD_PE	Design7	14	-54.3566	-0.4261	31.2887	-6.5739	-25.9924		Random	Design3	9	-41.2249	10.6558	15.3496	-4.8115	-13.7319		Random	Design1	4	-64.5391	29.8168	9.2024	-7.0187	-21.0899		Random	Design10	10	-35.0297	0.3542	17.7735	-4.6031	-24.3207		Random	Design3	13	-49.4641	-4.3611	25.0514	-5.4503	-17.6484
PepBD_PE	Design7	15	-78.6229	-0.237	36.4679	-9.6909	-29.0508		Random	Design3	10	-47.8035	-6.9532	39.208	-4.9892	-26.9936		Random	Design1	7	-62.7222	4.8378	30.9138	-7.5094	-28.0565		Random	Design10	16	-33.7571	0.9188	14.1938	-4.0442	-19.5065		Random	Design3	14	-45.9043	-9.5186	30.3174	-5.0262	-14.9537
PepBD_PE	Design7	16	-64.1907	-0.6289	31.3564	-7.7834	-27.126		Random	Design3	11	-54.5885	-49.1013	84.4246	-6.5081	-28.2643		Random	Design1	8	-68.4002	1.0733	36.408	-7.9047	-37.515		Random	Design11	1	-58.3488	0.8918	28.9952	-7.6558	-22.4388		Random	Design3	15	-48.3654	-20.888	45.7448	-5.5573	-24.9945
PepBD_PE	Design8	1	-72.2034	-0.6013	40.7852	-9.2002	-28.1993		Random	Design3	12	-41.1829	-7.8494	36.6147	-4.46	-20.7873		Random	Design1	10	-73.263	55.8822	-17.7132	-7.6806	-29.6641		Random	Design11	5	-70.0051	0.1418	35.4078	-8.0925	-26.8055		Random	Design3	16	-40.5875	-11.1902	32.7492	-4.3951	-25.4328
PepBD_PE	Design8	4	-66.8573	-0.2963	32.4235	-8.1897	-32.0538		Random	Design4	1	-67.1273	-20.1056	58.0972	-7.1685	-40.8981		Random	Design1	12	-67.0379	-13.3223	51.9249	-6.7876	-18.2068		Random	Design11	6	-67.3044	-0.4615	35.9584	-7.861	-30.7923		Random	Design4	1	-64.1385	37.8898	-4.142	-7.0977	-33.2333
PepBD_PE	Design8	5	-53.135	-0.1168	24.0803	-6.1872	-22.2912		Random	Design4	2	-54.9516	-24.2706	50.3653	-6.5366	-32.8615		Random	Design1	13	-66.2397	-10.9354	49.457	-7.0329	-26.824		Random	Design11	7	-49.9388	0.4177	22.1181	-5.6806	-29.146		Random	Design4	2	-61.9496	39.9704	-12.7463	-7.0914	-27.6567
PepBD_PE	Design8	6	-66.3078	0.1958	25.7576	-8.6219	-33.2235		Random	Design4	3	-61.8477	-17.9441	51.8123	-7.5372	-24.6585		Random	Design1	14	-61.2809	14.7765	16.7621	-6.5529	-14.8386		Random	Design11	10	-54.3833	0.7069	28.1413	-6.4714	-37.9068		Random	Design4	4	-53.0635	-7.4986	32.9216	-5.6598	-29.4408
PepBD_PE	Design8	9	-63.3805	-0.0578	28.7106	-8.2399	-27.5309		Random	Design4	5	-49.3283	-22.2428	50.3969	-5.1402	-27.1516		Random	Design1	15	-72.08	-21.8006	57.4883	-7.4447	-24.5598		Random	Design11	12	-62.2188	-1.2867	34.1738	-7.4214	-29.7759		Random	Design4	8	-40.0366	10.1406	11.149	-4.8602	-16.6055
PepBD_PE	Design8	13	-70.2869	-0.1233	37.9408	-8.8821	-32.0052		Random	Design4	6	-66.8916	-59.2929	89.2798	-7.422	-35.8531		Random	Design10	4	-46.8896	-78.6217	101.215	-5.5892	-28.6683		Random	Design11	13	-56.2155	0.3768	25.6915	-6.7714	-32.0857		Random	Design4	9	-48.3537	4.6742	20.9541	-5.0539	-22.3097
PepBD_PE	Design8	15	-64.8414	-0.1244	24.5973	-8.1381	-26.2461		Random	Design4	7	-60.6932	-48.6784	80.0585	-7.3098	-30.2023		Random	Design10	5	-52.936	-87.2698	116.207	-5.7332	-29.2452		Random	Design11	14	-60.9949	0.4402	33.9013	-7.3918	-23.2187		Random	Design4	10	-44.2348	6.7687	12.9711	-4.785	-25.7694
PepBD_PE	Design8	16	-62.7443	0.1163	29.1871	-7.6587	-25.8934		Random	Design4	8	-48.6157	-3.5823	27.9902	-4.9018	-17.6567		Random	Design10	8	-48.8484	-65.635	95.1268	-6.0847	-29.9325		Random	Design12	1	-49.8333	-2.3913	28.4957	-6.5583	-23.1522		Random	Design4	15	-38.2315	-28.4596	49.0776	-4.4311	-28.6278
PepBD_PE	Design9	1	-41.1742	-0.044	15.7307	-5.54	-26.4945		Random	Design4	13	-66.8482	13.1623	23.9437	-7.5058	-31.86		Random	Design10	12	-42.3509	-15.7472	39.9463	-5.1924	-13.8875		Random	Design12	2	-57.23	-1.2081	29.3963	-6.8173	-32.1349		Random	Design4	16	-52.7091	-15.9758	40.7633	-6.081	-29.6421
PepBD_PE	Design9	3	-44.9256	0.1834	23.8388	-5.3206	-28.3147		Random	Design5	2	-49.14	-35.0083	58.9092	-5.5585	-31.733		Random	Design10	13	-49.8283	0.2536	25.3283	-5.5447	-23.3514		Random	Design12	3	-56.7964	-1.1262	32.8877	-7.1089	-35.9664		Random	Design5	1	-43.7303	-9.0928	30.0916	-5.1488	-25.5714
PepBD_PE	Design9	4	-58.2859	-0.1888	28.5663	-7.5459	-38.2294		Random	Design5	5	-54.6891	26.4596	6.6283	-5.9707	-24.0133		Random	Design10	14	-54.5655	-1.8305	31.728	-6.1342	-25.7077		Random	Design12	4	-58.8477	-1.4109	31.2568	-7.5564	-34.1376		Random	Design5	4	-47.6403	-4.7564	24.0422	-5.1935	-23.3693
PepBD_PE	Design9	6	-57.2368	-0.2072	19.5	-7.1883	-22.7041		Random	Design5	6	-68.9116	15.2631	20.0535	-7.7646	-28.6146		Random	Design10	15	-51.8831	-34.9834	61.5728	-5.6785	-24.5989		Random	Design12	8	-41.3402	-3.3525	27.3653	-4.8343	-19.4373		Random	Design5	6	-50.108	-17.844	42.1034	-5.5672	-30.6531
PepBD_PE	Design9	7	-56.5844	-0.157	23.9669	-7.3595	-21.344		Random	Design5	7	-37.5592	-4.1451	30.0515	-4.2499	-26.6322		Random	Design10	16	-49.888	2.8746	25.5725	-5.6612	-22.7217		Random	Design12	14	-56.7733	0.4239	32.6632	-7.2939	-30.2592		Random	Design5	8	-51.9647	-15.096	41.0105	-5.7527	-20.352
PepBD_PE	Design9	10	-52.6393	-0.0494	18.628	-6.5352	-26.1725		Random	Design5	9	-43.6314	-22.9706	49.4269	-5.0907	-15.4144		Random	Design11	3	-63.7092	-74.5452	109.763	-6.6458	-32.1647		Random	Design12	15	-72.4699	-1.7058	39.1061	-9.1985	-32.162		Random	Design5	9	-59.3315	-17.6624	47.6697	-6.3018	-29.0765
PepBD_PE	Design9	11	-61.4906	0.0165	24.9328	-7.7258	-25.0228		Random	Design5	13	-62.2071	-43.1254	79.7437	-8.0748	-23.1874		Random	Design11	4	-62.8923	-94.1978	129.504	-6.8693	-32.3236		Random	Design12	16	-65.0387	-1.1875	33.5516	-8.0338	-30.9542		Random	Design5	10	-50.5204	2.1639	24.4822	-5.8137	-23.598
PepBD_PE	Design9	12	-45.269	-0.205	17.4895	-5.5278	-17.0118		Random	Design5	14	-49.3125	-12.363	42.4069	-4.9206	-18.2602		Random	Design11	5	-67.5169	-60.1338	96.502	-7.4573	-30.9921		Random	Design2	7	-47.7671	-1.0229	23.5484	-5.8265	-22.8007		Random	Design5	14	-60.4237	-0.0148	26.115	-6.2834	-32.0881
Random	Design1	1	-46.6019	0.1001	20.7607	-6.1273	-21.2468		Random	Design5	16	-42.5851	10.1712	11.2108	-4.7583	-22.9754		Random	Design11	9	-66.177	-83.7174	118.305	-6.8377	-20.3052		Random	Design2	9	-50.1834	-0.5928	19.3538	-6.3699	-28.8591		Random	Design5	16	-39.349	-7.4718	26.4141	-4.5866	-23.8398
Random	Design1	4	-57.0641	-0.4697	29.8946	-7.3558	-24.3511		Random	Design6	4	-58.9195	-14.3273	43.6999	-6.6774	-39.5234		Random	Design11	11	-74.2554	-76.524	117.265	-7.949	-40.7836		Random	Design2	11	-48.361	0.0672	20.0308	-5.9511	-26.9411		Random	Design6	1	-48.2653	1.4495	21.8385	-5.1254	-37.682
Random	Design1	5	-53.0364	-0.1809	27.0699	-7.6126	-23.5291		Random	Design6	7	-73.1146	-11.5606	45.0301	-8.2219	-25.0962		Random	Design11	12	-66.0509	-80.7859	116.531	-6.8698	-22.3493		Random	Design2	12	-60.7586	-0.6702	27.2835	-7.1838	-31.9345		Random	Design6	3	-51.7733	-5.2839	25.5865	-5.0539	-28.7107
Random	Design1	8	-53.282	-0.0694	30.9235	-7.1679	-27.5842		Random	Design6	8	-64.5351	-21.5277	48.8565	-7.0603	-22.3929		Random	Design11	14	-66.0027	-102.009	137.414	-7.0945	-31.9489		Random	Design2	13	-46.1048	-0.8636	22.6784	-6.4964	-26.8663		Random	Design6	6	-61.5644	2.5037	23.1986	-6.4166	-29.8931
Random	Design1	9	-55.9322	-0.5422	28.6879	-7.0913	-27.7259		Random	Design6	11	-71.188	-24.7424	67.2412	-7.7343	-36.4205		Random	Design11	15	-63.4166	-63.9751	99.1157	-7.1111	-35.1555		Random	Design2	14	-53.0778	-1.7797	27.6924	-6.9996	-26.2041		Random	Design6	7	-48.6145	-3.2139	26.0456	-5.1846	-19.508
Random	Design1	13	-41.6313	-0.2379	18.5098	-4.9966	-21.2074		Random	Design6	13	-67.3174	-14.5264	51.4149	-7.5457	-17.6225		Random	Design12	2	-64.6726	-65.7399	99.5145	-6.6942	-48.5561		Random	Design2	15	-56.8423	-1.8612	28.0614	-6.7508	-35.1319		Random	Design6	9	-61.2694	-18.18	49.2082	-6.9856	-34.0165
Random	Design1	14	-55.9516	0.0474	31.0218	-7.7536	-26.6159		Random	Design6	14	-72.0694	-24.7659	63.3505	-7.6958	-19.8416		Random	Design12	4	-71.7817	-76.5189	114.233	-7.3733	-34.6155		Random	Design2	16	-59.5483	-1.3079	25.1097	-7.3111	-27.9414		Random	Design6	10	-50.6264	-9.829	36.4988	-5.4434	-32.7348
Random	Design1	15	-44.4288	-0.3836	20.423	-5.713	-23.2485		Random	Design6	15	-79.2808	-9.1709	50.7627	-8.5501	-35.044		Random	Design12	7	-64.2818	-50.0188	82.4458	-6.4497	-37.7321		Random	Design3	1	-37.341	-1.161	24.4824	-4.348	-31.2133		Random	Design6	14	-50.0079	-17.9661	42.7326	-5.4436	-25.6006
Random	Design10	2	-42.5943	0.0961	19.8498	-5.6385	-20.3669		Random	Design6	16	-68.6006	-11.6202	45.3971	-7.6646	-23.5255		Random	Design12	10	-72.1297	10.5336	35.0033	-7.4687	-35.425		Random	Design3	2	-46.247	-0.286	28.8711	-5.9218	-30.6978		Random	Design6	15	-66.5564	-17.784	53.6553	-7.725	-34.4727
Random	Design10	3	-36.5883	0.2141	18.4352	-5.5764	-20.3168		Random	Design7	2	-53.2388	-15.2962	47.7979	-6.0471	-25.2432		Random	Design12	11	-45.466	-19.9334	44.8689	-5.334	-34.9852		Random	Design3	4	-43.5393	0.1041	24.4742	-5.3691	-30.8293		Random	Design7	1	-65.4787	13.5092	17.1511	-7.2671	-33.4897
Random	Design10	6	-40.1827	0.1432	20.6651	-5.5111	-21.567		Random	Design7	7	-37.0103	-27.0896	56.6312	-4.2464	-40.2195		Random	Design12	14	-49.9725	67.2847	-37.6074	-5.3679	-34.7386		Random	Design3	5	-49.2546	0.5767	33.2664	-6.2095	-30.191		Random	Design7	2	-42.6472	-5.9541	27.3123	-4.6929	-31.1194
Random	Design10	7	-48.5654	-0.3408	26.702	-6.5497	-41.5242		Random	Design7	8	-44.0589	-7.1315	36.4317	-5.0235	-28.3472		Random	Design12	15	-84.5031	40.5329	1.6077	-9.2177	-40.9718		Random	Design3	6	-33.7496	1.2134	18.0727	-3.9307	-20.9039		Random	Design7	4	-45.6868	11.362	12.1485	-5.2059	-29.1588
Random	Design10	9	-42.7754	-0.1551	19.8824	-5.5197	-28.2402		Random	Design7	10	-53.1053	0.7144	30.8875	-6.3601	-15.2766		Random	Design12	16	-63.1063	58.2356	-14.5672	-7.4495	-32.1054		Random	Design3	7	-34.3283	0.5156	20.6307	-4.2431	-19.3866		Random	Design7	7	-54.2468	-16.3273	44.1887	-5.9809	-32.3162
Random	Design10	10	-42.5901	-0.31	29.2991	-5.1171	-19.8565		Random	Design7	12	-64.7095	23.1693	9.9864	-6.9475	-21.9242		Random	Design2	3	-67.8977	-10.8795	46.7872	-7.3813	-32.7282		Random	Design3	9	-40.4806	-0.211	23.6203	-4.9	-28.5956		Random	Design7	10	-39.38	-2.9768	24.6281	-4.306	-18.8553
Random	Design10	12	-50.0353	-0.1588	26.8392	-6.5065	-44.0275		Random	Design7	13	-63.4637	18.3052	23.5317	-7.6574	-33.2804		Random	Design2	5	-56.8505	9.4582	22.0273	-6.5629	-30.0818		Random	Design3	12	-33.8682	0.9343	17.4842	-3.9107	-28.013		Random	Design7	14	-57.4908	-12.641	43.1434	-6.5959	-27.8514
Random	Design10	13	-44.8974	0.0803	21.1694	-5.3239	-23.3302		Random	Design7	14	-37.5783	-17.3124	38.5409	-3.9493	-20.6531		Random	Design2	6	-51.4735	11.6677	14.8493	-6.2238	-27.8028		Random	Design4	1	-60.4527	1.7742	30.3479	-7.6992	-28.2584		Random	Design7	15	-59.8613	-40.8153	72.6387	-7.36	-36.9038
Random	Design11	1	-83.7535	-0.2893	48.0627	-10.5178	-30.0318		Random	Design7	15	-45.0681	-19.451	43.466	-5.3349	-17.1216		Random	Design2	9	-60.068	21.6313	13.656	-6.5718	-34.1549		Random	Design4	2	-53.0743	0.7153	26.6928	-6.1555	-30.3046		Random	Design7	16	-41.5053	6.2461	17.6489	-5.0967	-17.4465
Random	Design11	3	-63.1773	-0.0561	35.8629	-8.055	-28.6603		Random	Design8	3	-67.3173	-50.9611	87.328	-7.6585	-29.8141		Random	Design2	10	-60.426	26.1354	9.6891	-6.8464	-37.6405		Random	Design4	7	-44.2984	1.3519	20.0962	-5.416	-24.5008		Random	Design8	2	-59.9013	-30.465	56.0624	-6.1881	-28.5404
Random	Design11	5	-56.954	-0.5431	30.3558	-6.8288	-29.5866		Random	Design8	4	-59.7064	-25.7123	63.2569	-6.6505	-22.6874		Random	Design2	14	-57.3838	37.8153	-4.7587	-6.6497	-34.7384		Random	Design4	8	-51.9785	1.2415	25.512	-6.4948	-30.9107		Random	Design8	4	-48.4967	-20.8066	46.6253	-5.2814	-17.0855
Random	Design11	6	-66.611	-0.0135	36.6766	-8.2364	-27.7628		Random	Design8	5	-63.5921	-21.3089	54.1392	-7.6639	-38.0371		Random	Design2	15	-54.6657	31.0116	-3.4243	-6.2102	-27.3001		Random	Design4	12	-43.3241	2.3616	18.8697	-5.0169	-20.8171		Random	Design8	5	-77.3042	-33.6313	68.8748	-7.9667	-28.934
Random	Design11	7	-49.0356	-0.3467	25.2292	-6.2575	-26.2921		Random	Design8	11	-45.2796	-13.1455	42.6117	-5.3306	-31.5538		Random	Design2	16	-64.7036	30.6537	3.6494	-6.9638	-34.2732		Random	Design4	13	-55.5475	1.6819	24.7551	-6.7813	-29.1167		Random	Design8	6	-71.0099	-33.5198	73.4834	-7.696	-32.6984
Random	Design11	8	-65.6934	-0.2617	33.653	-8.3675	-60.853		Random	Design8	12	-60.3127	-25.86	61.4906	-6.856	-39.238		Random	Design3	4	-43.1349	-44.6971	69.782	-5.2388	-31.2789		Random	Design4	15	-45.3249	1.2978	17.1621	-5.1068	-15.796		Random	Design8	7	-58.809	-26.8329	55.2144	-5.9317	-28.8231
Random	Design11	15	-58.1647	-0.0989	27.6876	-7.3208	-24.4683		Random	Design8	14	-54.9672	-11.8096	44.3195	-6.1651	-31.2354		Random	Design3	6	-35.6069	-46.1642	70.6026	-4.0195	-28.5884		Random	Design4	16	-43.9637	1.8236	19.4185	-5.4443	-20.6675		Random	Design8	8	-56.6862	-15.2565	44.1692	-6.01	-23.0389
Random	Design11	16	-57.7382	-0.0985	26.6038	-6.9625	-25.089		Random	Design8	15	-61.7565	-15.8784	49.0819	-6.6716	-26.6644		Random	Design3	7	-48.5229	-68.9276	98.868	-5.3924	-23.7572		Random	Design5	3	-54.6725	0.7067	23.2161	-7.0922	-25.815		Random	Design8	9	-42.0583	-15.7434	38.222	-4.345	-21.8204
Random	Design12	2	-54.4473	-0.1394	24.7009	-6.7007	-24.16		Random	Design8	16	-52.6639	13.1865	14.6278	-5.4408	-24.2184		Random	Design3	8	-54.6403	-40.9125	74.763	-5.7383	-16.516		Random	Design5	4	-53.5861	0.3334	24.1581	-6.4486	-25.1719		Random	Design8	15	-48.8292	9.426	20.784	-5.2472	-28.5598
Random	Design12	4	-48.4559	-0.1068	24.9898	-6.1556	-23.8001		Random	Design9	1	-68.3688	5.8717	26.276	-8.0684	-38.3308		Random	Design3	9	-41.625	-64.1225	92.001	-4.3794	-25.8374		Random	Design5	6	-48.0552	-0.4997	23.1693	-6.0265	-23.5807		Random	Design9	2	-70.8182	-0.386	27.3427	-7.6232	-31.9462
Random	Design12	5	-69.6803	-0.6262	37.4309	-8.9177	-52.3012		Random	Design9	6	-58.0817	-13.4198	44.2466	-6.8466	-35.9608		Random	Design3	10	-40.1076	10.9959	14.2289	-4.2616	-29.0929		Random	Design5	7	-62.2907	0.1545	25.1945	-7.1493	-30.4593		Random	Design9	7	-77.294	8.6712	28.8798	-8.5481	-36.2202
Random	Design12	6	-63.4104	-0.2351	40.0024	-8.5913	-30.4993		Random	Design9	7	-67.3993	-5.1819	43.9799	-7.9265	-50.3		Random	Design3	11	-54.4056	-67.3914	97.3275	-6.2662	-27.2593		Random	Design5	8	-54.3697	0.6675	23.5767	-6.4261	-28.0711		Random	Design9	8	-58.4959	14.9928	10.8622	-6.4165	-24.9751
Random	Design12	8	-61.08	-0.3358	34.4584	-7.5825	-28.5717		Random	Design9	8	-79.6115	-1.0065	38.5978	-8.8782	-42.6041		Random	Design3	12	-56.9773	-38.8191	74.9546	-6.1274	-36.8868		Random	Design5	10	-62.9844	0.6196	33.5148	-8.1814	-30.2604		Random	Design9	9	-59.8896	15.4709	11.4722	-6.9734	-24.6946
Random	Design12	11	-62.3296	-0.3537	30.9406	-7.607	-31.9712		Random	Design9	11	-71.9009	-14.3551	45.4249	-7.8806	-28.4996		Random	Design4	1	-45.0674	-17.1549	44.3594	-4.584	-29.4736		Random	Design5	11	-44.5844	-0.5667	19.8751	-5.1832	-28.6957		Random	Design9	12	-67.4067	0.2068	28.9772	-7.6745	-25.4465
Random	Design12	13	-52.4213	-0.5098	24.5226	-6.6046	-28.8529		Random	Design9	12	-76.6991	-24.4559	59.512	-8.4464	-34.1054		Random	Design4	2	-48.544	-29.7276	62.1744	-4.7774	-31.2694		Random	Design5	13	-45.5949	0.2071	21.2076	-5.8471	-23.8928		Random	Design9	13	-67.5225	13.9096	18.7914	-7.2944	-32.4984
Random	Design12	16	-71.1177	-0.6404	39.0417	-9.2535	-32.0765		Random	Design9	13	-71.2584	-12.0219	45.8703	-7.7471	-20.7694		Random	Design4	3	-57.4722	-7.8454	42.8078	-6.0669	-17.1204		Random	Design6	1	-52.1574	-0.8362	23.9074	-6.8255	-30.2625		Random	Design9	14	-71.4431	1.8796	28.6181	-8.0105	-33.0243
Random	Design2	2	-58.3524	0.0922	24.3509	-7.5224	-27.911		Random	Design9	15	-75.3135	-4.0679	40.5475	-8.7556	-15.8383		Random	Design4	4	-47.2708	-16.0894	43.8303	-4.9411	-27.6463		Random	Design6	2	-54.0745	-0.2265	30.1002	-6.7234	-24.5145		Random	Design9	15	-72.3509	1.7495	30.1744	-8.7075	-39.4041
Random	Design2	3	-59.5507	-0.0421	23.1471	-7.9439	-24.6618		Promiscuous	Design1	1	-63.6758	-38.5099	72.891	-6.9717	-32.0777		Random	Design4	7	-47.8584	-28.3033	54.703	-4.4353	-21.0002		Random	Design6	3	-47.3779	0.2292	22.0507	-5.9144	-31.6278		Promiscuous	Design1	3	-71.3133	-32.7081	71.9023	-7.8092	-34.8701
Random	Design2	4	-66.1538	-0.5007	32.6896	-7.9738	-27.0249		Promiscuous	Design1	4	-77.7632	-20.096	58.7838	-8.5808	-34.6271		Random	Design4	11	-38.8504	-27.8394	50.7635	-3.9234	-22.5905		Random	Design6	5	-57.064	0.7544	28.7472	-6.7836	-22.928		Promiscuous	Design1	4	-56.6977	-29.5534	54.9521	-5.4494	-30.5887
Random	Design2	5	-51.3994	-0.2915	18.6963	-7.0923	-22.3774		Promiscuous	Design1	5	-73.7878	-35.3352	71.727	-8.1817	-36.5466		Random	Design4	15	-38.4535	17.6959	5.163	-3.7048	-19.1898		Random	Design6	7	-59.2932	-0.7181	28.2171	-7.3897	-21.6493		Promiscuous	Design1	5	-66.6233	-27.8821	58.1911	-6.4613	-32.6367
Random	Design2	6	-55.1209	-0.4227	22.8206	-7.4751	-25.5965		Promiscuous	Design1	8	-55.686	3.5757	26.826	-5.9837	-37.2148		Random	Design4	16	-65.0344	16.069	23.9337	-7.0395	-28.1507		Random	Design6	8	-60.3507	-1.001	28.7846	-7.5157	-32.4545		Promiscuous	Design1	7	-78.7519	-29.4494	70.2779	-8.1707	-26.2092
Random	Design2	11	-54.2504	-0.1338	19.512	-7.05	-30.106		Promiscuous	Design1	10	-69.6677	-31.5349	69.7823	-8.2955	-27.4692		Random	Design5	4	-53.2674	65.48	-32.5788	-5.9215	-21.3908		Random	Design6	9	-55.5798	-0.2084	29.2693	-7.3665	-30.0318		Promiscuous	Design1	8	-75.4017	-31.0219	68.5136	-7.4461	-27.8511
Random	Design2	13	-46.7336	-0.0709	21.3583	-6.3096	-22.8821		Promiscuous	Design1	11	-54.4977	9.673	24.5922	-6.1933	-35.1158		Random	Design5	6	-47.5388	25.5051	3.2772	-5.5787	-30.4608		Random	Design6	11	-47.0973	-0.1556	22.6792	-5.9655	-32.2533		Promiscuous	Design1	10	-66.0853	-28.2009	60.8841	-7.2948	-30.9006
Random	Design2	15	-42.1335	-0.1169	19.3942	-5.6327	-22.0324		Promiscuous	Design1	13	-61.7501	6.9112	31.4355	-6.7259	-35.594		Random	Design5	7	-48.675	76.0167	-45.719	-5.341	-25.2142		Random	Design7	1	-43.844	-0.8459	21.4346	-5.3021	-17.2086		Promiscuous	Design1	13	-73.4422	-25.7647	60.607	-7.0444	-37.9584
Random	Design3	1	-50.3273	0.4189	33.5732	-6.5804	-28.1254		Promiscuous	Design1	16	-68.4211	-31.0345	67.9102	-8.2351	-30.2649		Random	Design5	10	-59.2555	27.6153	11.0423	-6.2909	-34.1474		Random	Design7	2	-53.6137	-0.336	24.6881	-6.6622	-28.626		Promiscuous	Design1	14	-66.4818	-34.172	66.8293	-6.9225	-21.6719
Random	Design3	2	-55.4901	0.485	31.2208	-7.2225	-25.2927		Promiscuous	Design10	5	-81.8664	17.4718	21.8838	-8.6376	-32.038		Random	Design5	12	-63.5418	20.1418	17.8206	-6.7859	-18.4355		Random	Design7	3	-41.0853	-0.2169	21.4803	-5.5942	-25.2289		Promiscuous	Design10	1	-63.1816	-6.7763	35.0202	-6.6681	-26.1677
Random	Design3	3	-57.0399	0.5298	30.3391	-7.3757	-23.603		Promiscuous	Design10	6	-76.8594	24.9815	14.3989	-8.105	-34.3734		Random	Design5	14	-72.7851	22.7348	18.9598	-8.2371	-21.1445		Random	Design7	4	-42.4413	1.1235	22.9647	-5.324	-26.0127		Promiscuous	Design10	2	-59.3065	-4.6009	33.3776	-6.74	-32.7673
Random	Design3	4	-45.7976	0.4891	27.706	-6.0621	-20.4602		Promiscuous	Design10	7	-82.0009	12.8462	32.9394	-9.1756	-42.6307		Random	Design5	15	-66.3897	-3.4613	37.8596	-6.9286	-20.0986		Random	Design7	5	-43.5766	-0.9027	25.0457	-5.4644	-28.1319		Promiscuous	Design10	4	-57.7287	-18.1289	42.5047	-6.1477	-30.6403
Random	Design3	10	-50.8861	0.5341	31.3543	-6.513	-27.9599		Promiscuous	Design10	8	-65.0795	18.0024	19.0974	-6.8642	-43.3761		Random	Design5	16	-60.118	65.249	-31.7299	-6.834	-12.6708		Random	Design7	10	-46.2504	-0.3629	26.5172	-6.0556	-22.5115		Promiscuous	Design10	5	-70.9839	-16.6476	50.726	-7.6734	-25.2596
Random	Design3	11	-45.6986	0.2061	24.5644	-5.6915	-18.0715		Promiscuous	Design10	11	-68.673	-16.941	53.3505	-7.2437	-29.5884		Random	Design6	1	-66.8199	-33.7204	72.7722	-7.3632	-26.9355		Random	Design7	12	-55.3091	-2.1599	39.8278	-7.3771	-33.7732		Promiscuous	Design10	6	-66.5025	-25.3921	55.8081	-6.8822	-32.1975
Random	Design3	13	-49.369	0.3757	27.6791	-6.1681	-21.7396		Promiscuous	Design10	12	-72.4673	-5.9253	46.0515	-8.4341	-40.7744		Random	Design6	2	-60.0237	-22.9314	53.7955	-6.5972	-43.0368		Random	Design7	13	-54.0902	0.5412	31.0693	-6.9196	-34.9265		Promiscuous	Design10	12	-60.5359	3.7077	26.5264	-6.7427	-29.9712
Random	Design3	14	-61.1059	0.1967	35.4741	-7.5967	-26.1797		Promiscuous	Design10	15	-65.938	-12.0062	44.2873	-6.9038	-26.7363		Random	Design6	4	-74.9923	-31.3907	74.7296	-8.3437	-34.7807		Random	Design8	1	-54.575	-0.78	34.5257	-6.9359	-25.2053		Promiscuous	Design10	13	-70.9487	22.34	15.4014	-7.7424	-37.6197
Random	Design4	1	-61.5535	0.5103	32.0245	-7.6235	-22.1901		Promiscuous	Design10	16	-74.8223	-0.7131	37.7426	-7.8276	-45.3343		Random	Design6	5	-62.1872	-44.1709	80.9676	-7.1581	-44.4363		Random	Design8	5	-52.0735	-0.5453	31.5829	-6.2765	-30.8973		Promiscuous	Design10	16	-51.4733	-10.7853	38.9191	-5.1781	-33.1865
Random	Design4	2	-57.2673	0.4838	28.0962	-7.2256	-33.8338		Promiscuous	Design11	1	-85.6689	-2.0185	40.743	-9.602	-32.7378		Random	Design6	6	-66.3558	-8.4299	44.1457	-7.1216	-30.609		Random	Design8	6	-44.895	0.1525	26.0146	-5.2737	-24.9331		Promiscuous	Design11	3	-78.667	-33.9152	71.6859	-8.468	-34.6128
Random	Design4	3	-46.7203	0.2408	23.6798	-6.2085	-28.4486		Promiscuous	Design11	3	-79.3565	-51.3514	83.6228	-8.3992	-33.6954		Random	Design6	10	-63.364	33.782	2.6371	-6.5307	-45.5666		Random	Design8	7	-38.2457	-0.2717	20.9877	-4.6638	-30.3517		Promiscuous	Design11	5	-67.1298	-13.419	47.4623	-6.7352	-28.965
Random	Design4	4	-54.0551	0.309	27.1332	-6.9009	-32.2911		Promiscuous	Design11	4	-83.2935	-37.2218	75.0165	-8.9211	-34.7234		Random	Design6	11	-65.9808	3.5777	29.422	-6.171	-19.0807		Random	Design8	11	-44.9244	-1.8042	27.9336	-5.7806	-21.4978		Promiscuous	Design11	11	-58.0077	22.9748	6.0786	-5.5822	-22.4134
Random	Design4	8	-56.1731	0.5631	25.9392	-7.1398	-27.5082		Promiscuous	Design11	8	-72.8363	6.0174	28.8732	-7.4804	-25.2265		Random	Design6	16	-73.8855	1.0415	40.7374	-7.6399	-29.5801		Random	Design8	12	-51.6557	-1.5123	35.5786	-6.8375	-32.6054		Promiscuous	Design11	12	-50.999	-7.586	35.3765	-6.0112	-30.7488
Random	Design4	11	-54.2532	0.28	26.8982	-6.4149	-17.7122		Promiscuous	Design11	9	-83.828	-5.6813	43.6634	-8.9848	-25.3034		Random	Design7	1	-50.3423	-6.7995	36.6357	-5.3749	-26.2769		Random	Design8	14	-68.6904	0.3709	45.4578	-8.9208	-33.3812		Promiscuous	Design11	13	-67.8081	4.4726	27.2504	-6.8443	-29.4277
Random	Design4	12	-39.3598	0.5828	16.403	-4.787	-16.29		Promiscuous	Design11	10	-82.3811	29.0079	8.3422	-8.5104	-25.4513		Random	Design7	2	-48.6874	-45.7499	73.9722	-5.4032	-28.6612		Random	Design8	16	-52.2496	0.5204	33.5121	-6.6718	-30.8788		Promiscuous	Design11	14	-58.1522	12.8653	15.3732	-5.9611	-24.6987
Random	Design4	15	-44.6531	0.3124	19.6813	-5.6681	-22.9155		Promiscuous	Design11	11	-70.3879	-52.388	88.3585	-7.6254	-31.4906		Random	Design7	4	-49.6783	-11.5773	39.1774	-6.2804	-38.2777		Random	Design9	2	-61.1803	-0.7068	30.826	-8.1118	-35.4608		Promiscuous	Design11	15	-71.0919	-10.7406	46.3705	-7.6322	-32.0794
Random	Design5	1	-39.3021	-0.2288	22.5053	-5.3457	-27.8678		Promiscuous	Design11	14	-63.3919	-3.7053	30.3603	-7.1079	-29.2703		Random	Design7	9	-44.5199	-12.4881	40.0924	-4.9761	-24.0741		Random	Design9	3	-63.2214	0.0039	29.752	-7.7372	-27.7828		Promiscuous	Design11	16	-63.2251	-7.1166	38.4687	-7.0251	-38.2413
Random	Design5	2	-41.266	-0.0808	22.9112	-5.6692	-22.1734		Promiscuous	Design12	1	-78.6405	51.916	-5.776	-8.3014	-46.806		Random	Design7	11	-61.384	6.5224	26.3475	-6.8951	-30.8824		Random	Design9	5	-62.1503	-1.0278	29.9487	-8.028	-30.6686		Promiscuous	Design12	2	-73.6561	-5.1153	39.178	-8.0139	-45.4065
Random	Design5	11	-58.1434	-0.2647	33.101	-7.3417	-23.2372		Promiscuous	Design12	2	-87.2154	30.5036	18.8092	-9.6769	-54.0755		Random	Design7	12	-48.5022	-17.3321	39.9554	-5.3204	-32.5747		Random	Design9	15	-64.86	-1.2776	26.3189	-8.2659	-29.8022		Promiscuous	Design12	3	-60.0584	-30.0235	65.3551	-5.9148	-41.3129
Random	Design5	12	-53.9046	-0.3136	28.1159	-7.133	-33.6206		Promiscuous	Design12	4	-68.4306	39.7264	-2.504	-7.63	-54.2475		Random	Design7	14	-47.364	11.1099	17.2095	-5.6214	-26.2965		Random	Design9	16	-70.8293	-1.856	31.8755	-8.7729	-30.1427		Promiscuous	Design12	8	-69.853	13.699	20.1973	-7.5965	-36.1358
Random	Design5	13	-41.021	-0.1832	18.0374	-5.4769	-20.9048		Promiscuous	Design12	5	-64.5321	-12.653	45.1389	-6.28	-35.2378		Random	Design7	16	-50.953	12.3635	16.2183	-5.7928	-32.7971		Promiscuous	Design1	1	-44.3772	-0.7272	19.9837	-5.5955	-23.7921		Promiscuous	Design12	9	-72.7184	-9.1426	44.5086	-7.7885	-31.784
Random	Design5	14	-44.8907	-0.2541	21.4547	-5.9263	-23.725		Promiscuous	Design12	7	-44.6556	35.9587	-11.7032	-4.6185	-22.0193		Random	Design8	1	-50.935	52.6188	-16.8238	-6.1475	-36.3466		Promiscuous	Design1	2	-70.456	-1.6887	32.7436	-8.169	-19.7456		Promiscuous	Design12	10	-72.1574	-19.0833	52.9548	-7.8361	-34.0368
Random	Design5	15	-40.7816	-0.2716	19.906	-5.2624	-25.9951		Promiscuous	Design12	9	-69.044	-7.4851	45.8024	-6.9757	-36.3135		Random	Design8	2	-54.6629	49.7936	-9.1147	-6.1974	-42.6766		Promiscuous	Design1	3	-50.1107	-1.329	20.1772	-5.9483	-32.6096		Promiscuous	Design12	11	-75.1308	-4.0577	39.7275	-7.757	-48.5925
Random	Design5	16	-46.8706	-0.1757	23.8956	-5.9606	-21.7536		Promiscuous	Design12	12	-61.4525	-36.5451	66.55	-6.5343	-26.1782		Random	Design8	4	-42.81	40.6038	-14.3046	-4.7643	-30.5091		Promiscuous	Design1	5	-48.3053	-2.8278	26.9151	-6.1384	-38.5887		Promiscuous	Design12	12	-85.9658	3.4347	40.2544	-8.9187	-37.4795
Random	Design6	1	-80.8222	-0.3615	46.9541	-10.332	-29.5067		Promiscuous	Design12	13	-77.1604	-48.3443	96.2177	-8.4182	-38.9262		Random	Design8	6	-68.2117	28.4118	14.3993	-7.461	-27.9164		Promiscuous	Design1	8	-58.8195	-2.1132	30.3078	-6.9178	-28.677		Promiscuous	Design12	13	-73.4107	-8.8209	43.9769	-7.4912	-34.0982
Random	Design6	3	-73.1073	-0.195	40.9605	-9.5108	-35.2595		Promiscuous	Design2	7	-99.4928	-45.0486	95.6623	-10.6955	-46.535		Random	Design8	7	-60.8736	58.99	-19.665	-7.1393	-28.6928		Promiscuous	Design1	10	-48.5573	-1.3658	25.1941	-5.6942	-30.5031		Promiscuous	Design2	1	-63.6101	-11.7672	43.5585	-7.4427	-36.7208
Random	Design6	4	-61.6643	-0.1587	31.6233	-7.9022	-27.6978		Promiscuous	Design2	10	-66.3893	-48.7992	86.0462	-6.8806	-28.0285		Random	Design8	8	-53.9937	10.946	22.5244	-6.9577	-29.8251		Promiscuous	Design1	14	-46.7782	-2.9078	23.7229	-5.9228	-28.9566		Promiscuous	Design2	4	-55.3191	-34.752	62.6498	-6.0442	-27.8782
Random	Design6	5	-63.828	-0.2118	31.5897	-8.6033	-29.3663		Promiscuous	Design2	11	-85.5765	-42.9889	89.8999	-9.589	-27.7947		Random	Design8	9	-37.3822	-29.2372	52.8188	-3.4218	-21.2566		Promiscuous	Design1	15	-46.7109	-1.5895	19.0424	-5.5608	-18.4385		Promiscuous	Design2	6	-49.598	-22.9776	50.6577	-5.4429	-29.8418
Random	Design6	10	-68.6903	-0.0675	37.0928	-8.6642	-31.6737		Promiscuous	Design2	12	-90.6455	-16.5392	60.0298	-10.1776	-52.9103		Random	Design8	16	-40.7921	-4.7728	31.646	-4.33	-27.3037		Promiscuous	Design10	2	-75.2016	-0.1954	41.4996	-9.3597	-17.0074		Promiscuous	Design2	7	-53.0197	-12.4263	38.2676	-5.5416	-32.414
Random	Design6	11	-63.5647	-0.1413	32.6344	-7.9367	-23.3586		Promiscuous	Design2	13	-78.7211	-43.9418	79.0098	-8.5062	-38.0863		Random	Design9	2	-66.6136	-24.0468	58.886	-6.951	-33.0141		Promiscuous	Design10	5	-57.9961	-2.7899	30.3584	-6.8232	-25.8514		Promiscuous	Design2	8	-60.3709	7.1604	24.7271	-6.4385	-30.4471
Random	Design6	13	-62.8889	-0.0736	33.5585	-8.2404	-26.4638		Promiscuous	Design2	14	-90.7237	-40.2497	85.1961	-9.8006	-44.1086		Random	Design9	3	-74.3239	-76.6051	116.076	-8.2625	-39.4372		Promiscuous	Design10	7	-54.3272	-2.8908	25.8135	-6.2283	-13.4469		Promiscuous	Design2	9	-61.2258	-3.8525	31.3667	-5.9412	-20.2569
Random	Design6	14	-49.7699	-0.2998	24.7839	-6.4268	-28.3904		Promiscuous	Design2	15	-73.0866	3.4605	29.6011	-8.0234	-23.2217		Random	Design9	4	-87.2717	-36.2705	82.091	-9.135	-34.1787		Promiscuous	Design10	8	-61.8845	-1.5141	32.7902	-7.4384	-31.4963		Promiscuous	Design2	12	-61.4511	-5.4682	32.8291	-6.7039	-36.4596
Random	Design7	2	-49.4858	-0.1228	30.0499	-6.4352	-22.0398		Promiscuous	Design2	16	-82.1675	-21.8013	54.1164	-8.7076	-41.6068		Random	Design9	5	-82.4719	-56.3284	98.521	-9.4306	-41.7365		Promiscuous	Design10	13	-56.4407	-2.4631	30.4153	-6.6499	-31.5559		Promiscuous	Design2	13	-64.7997	-15.1419	45.7033	-6.7543	-27.8141
Random	Design7	6	-46.0465	0.0156	24.46	-5.727	-25.2578		Promiscuous	Design3	7	-60.2674	-9.6257	48.228	-6.7548	-38.9679		Random	Design9	10	-64.591	-72.3029	109.003	-7.3299	-37.3388		Promiscuous	Design10	14	-73.4418	-2.8057	44.6074	-8.9717	-33.9298		Promiscuous	Design3	1	-74.5332	19.9083	19.2901	-7.7059	-43.1441
Random	Design7	8	-53.5205	-0.2014	34.6901	-7.5117	-29.2885		Promiscuous	Design3	8	-86.7539	5.5093	51.7737	-10.3776	-34.9208		Random	Design9	12	-77.7457	-93.6585	135.275	-8.5358	-32.9193		Promiscuous	Design10	15	-81.8736	-3.8953	44.4678	-9.2431	-31.8317		Promiscuous	Design3	3	-84.1577	4.7599	39.072	-9.3758	-29.315
Random	Design7	9	-52.9923	0.1373	29.6483	-7.3094	-25.431		Promiscuous	Design3	9	-78.2501	-21.4734	69.5791	-8.9118	-19.5661		Random	Design9	13	-76.7661	-44.9986	91.1602	-7.7902	-45.1915		Promiscuous	Design10	16	-63.4422	-2.0008	31.7254	-7.92	-38.072		Promiscuous	Design3	4	-90.9519	-18.0018	57.4708	-9.8461	-42.6074
Random	Design7	13	-39.8444	0.1106	25.6775	-5.0743	-19.3499		Promiscuous	Design3	10	-54.193	-14.2873	48.961	-6.0428	-43.8692		Random	Design9	15	-78.9185	-18.4295	62.7796	-8.1093	-36.6906		Promiscuous	Design11	1	-70.8521	-0.926	33.5154	-8.3952	-29.2348		Promiscuous	Design3	9	-75.3792	-51.2986	86.7777	-8.5991	-28.5872
Random	Design7	14	-44.6975	0.0155	29.7781	-6.2591	-23.3007		Promiscuous	Design3	11	-66.248	-32.8007	66.557	-7.1026	-32.428		Promiscuous	Design1	4	-81.229	-73.2372	117.103	-7.809	-41.2848		Promiscuous	Design11	3	-70.1491	-0.5067	32.2721	-9.1392	-31.8472		Promiscuous	Design3	10	-78.466	-52.3437	87.0917	-8.2862	-29.0189
Random	Design7	15	-36.3526	-0.3076	21.9962	-4.7474	-19.8413		Promiscuous	Design3	12	-84.5197	-21.0327	71.1207	-9.1008	-30.0687		Promiscuous	Design1	5	-64.2549	-50.744	84.5865	-6.4612	-38.9449		Promiscuous	Design11	4	-68.825	-2.6418	37.2943	-7.9701	-31.8063		Promiscuous	Design3	13	-69.963	-20.7903	52.9573	-7.3344	-33.6638
Random	Design7	16	-49.9636	-0.1169	28.9189	-6.4639	-18.9674		Promiscuous	Design3	14	-84.1274	-24.382	68.496	-9.2264	-35.4986		Promiscuous	Design1	6	-73.542	-54.3347	97.4312	-8.1952	-31.77		Promiscuous	Design11	6	-68.016	-2.8789	30.611	-7.8118	-26.2891		Promiscuous	Design3	14	-77.4288	-22.388	56.2484	-8.1959	-25.3508
Random	Design8	1	-61.4566	-0.0031	38.6804	-7.6781	-27.4799		Promiscuous	Design3	15	-71.601	-26.2793	66.804	-7.672	-22.3991		Promiscuous	Design1	7	-92.9504	-55.4071	103.49	-9.7201	-54.02		Promiscuous	Design11	7	-67.1055	-0.4479	33.4653	-8.2542	-22.6227		Promiscuous	Design3	15	-90.1008	-14.6009	58.2177	-9.083	-38.5541
Random	Design8	4	-46.5703	0.156	31.3329	-5.9012	-25.5231		Promiscuous	Design4	3	-45.3078	21.6837	-0.8041	-5.124	-23.8815		Promiscuous	Design1	8	-81.7833	-62.538	107.02	-8.5797	-48.3227		Promiscuous	Design11	8	-67.9346	-3.5901	35.5601	-7.9281	-22.9382		Promiscuous	Design4	1	-71.6934	-22.4229	59.6326	-7.3266	-29.6301
Random	Design8	5	-50.0132	0.4002	26.6838	-6.2858	-21.4409		Promiscuous	Design4	4	-76.8776	5.8367	30.5876	-8.7101	-33.9089		Promiscuous	Design1	9	-72.306	-92.9335	134.316	-8.0324	-38.5004		Promiscuous	Design11	11	-79.3775	-2.6051	44.7058	-9.9067	-31.9924		Promiscuous	Design4	4	-72.1067	-22.0865	58.4015	-7.1611	-38.2395
Random	Design8	7	-51.2523	0.1964	27.3773	-6.4935	-20.4534		Promiscuous	Design4	5	-65.1729	42.2186	-8.9861	-6.7853	-28.5625		Promiscuous	Design1	10	-88.076	-93.0013	143.27	-9.4602	-50.1086		Promiscuous	Design11	12	-70.6562	-2.946	43.4448	-9.1636	-32.7753		Promiscuous	Design4	9	-62.1757	-24.966	53.9738	-6.5111	-27.9659
Random	Design8	8	-58.3881	-0.0793	33.7784	-7.2247	-32.0171		Promiscuous	Design4	6	-48.9124	22.5381	9.4742	-5.6105	-29.5965		Promiscuous	Design1	16	-69.3752	-53.9202	87.6254	-7.0566	-31.4196		Promiscuous	Design12	2	-64.9651	-2.4897	33.0712	-7.8482	-27.9542		Promiscuous	Design4	10	-69.2436	-2.5083	35.6349	-6.8862	-27.8427
Random	Design8	9	-60.4497	-0.0866	37.581	-7.623	-20.6078		Promiscuous	Design4	7	-81.9952	18.5279	29.1352	-9.2539	-33.6552		Promiscuous	Design10	1	-59.6873	16.6616	16.7727	-6.1624	-49.9944		Promiscuous	Design12	7	-72.3582	-0.6006	28.7626	-8.1469	-33.0437		Promiscuous	Design4	11	-73.4075	-8.3653	41.5154	-8.2393	-47.176
Random	Design8	10	-43.5994	0.1544	27.4724	-5.7355	-17.1684		Promiscuous	Design4	8	-61.9452	19.6579	17.2323	-7.0747	-33.6698		Promiscuous	Design10	2	-85.2407	-41.3581	83.5372	-9.5869	-51.9529		Promiscuous	Design12	8	-74.6811	-0.5781	35.823	-8.51	-28.1185		Promiscuous	Design4	12	-63.9465	-19.6598	50.5967	-7.0632	-42.7228
Random	Design8	13	-62.5865	0.6704	39.8296	-7.8772	-24.4161		Promiscuous	Design4	11	-75.8409	26.1158	13.7291	-8.0957	-29.716		Promiscuous	Design10	3	-100.882	-44.1713	98.0099	-10.9042	-48.489		Promiscuous	Design12	9	-62.4614	-0.5705	28.1736	-7.6147	-26.5995		Promiscuous	Design4	14	-61.595	-10.3676	41.9333	-6.3403	-26.1597
Random	Design9	3	-61.4217	-0.2309	24.0836	-7.815	-27.4957		Promiscuous	Design4	12	-81.2245	2.3283	38.9039	-9.0681	-42.6086		Promiscuous	Design10	5	-63.0921	-59.1679	94.3612	-6.9743	-33.03		Promiscuous	Design12	10	-70.861	-0.3337	32.6598	-8.2821	-29.1409		Promiscuous	Design4	16	-74.4204	-28.6958	66.0544	-7.908	-35.3484
Random	Design9	7	-72.5419	-0.2645	33.0679	-9.4752	-33.0308		Promiscuous	Design5	4	-83.3471	31.3206	19.4134	-9.7437	-49.6274		Promiscuous	Design10	8	-64.6128	11.5698	26.3362	-7.2562	-39.4533		Promiscuous	Design12	11	-72.1867	-1.2491	33.4085	-8.1708	-36.7205		Promiscuous	Design5	3	-75.0006	-14.8134	53.9399	-8.2233	-37.3126
Random	Design9	8	-81.6268	-0.5097	38.3936	-10.5828	-35.385		Promiscuous	Design5	6	-72.5223	5.6262	33.8045	-7.932	-30.6701		Promiscuous	Design10	10	-72.7889	-7.4947	50.3121	-7.5756	-49.3724		Promiscuous	Design12	13	-67	-3.844	34.3973	-8.2214	-19.4194		Promiscuous	Design5	4	-70.5824	-30.85	69.3047	-7.4849	-29.1764
Random	Design9	9	-61.7466	-0.3977	26.7308	-7.8535	-20.4501		Promiscuous	Design5	8	-73.0998	18.3605	15.9696	-7.1555	-25.5377		Promiscuous	Design10	13	-62.2214	29.0502	7.3376	-6.3897	-34.7744		Promiscuous	Design12	16	-79.9226	-0.8836	45.2277	-10.3628	-36.1468		Promiscuous	Design5	5	-74.118	-27.1521	67.5051	-7.7564	-37.1674
Random	Design9	10	-61.1121	-0.2876	27.6331	-7.7772	-28.0768		Promiscuous	Design5	9	-67.4	-22.2994	55.4108	-6.7754	-43.3358		Promiscuous	Design10	15	-71.0217	-13.5024	53.5061	-7.8809	-36.6707		Promiscuous	Design2	1	-52.3424	-2.0818	19.797	-6.1052	-23.3252		Promiscuous	Design5	6	-71.9723	-41.302	74.9101	-7.4368	-39.6331
Random	Design9	11	-59.8952	-0.2238	24.0479	-7.5325	-27.581		Promiscuous	Design5	12	-63.9347	-20.7267	50.3985	-6.619	-38.0332		Promiscuous	Design11	4	-77.0606	-45.9055	86.8181	-8.3656	-38.3892		Promiscuous	Design2	3	-55.7732	-1.8143	26.4395	-6.4317	-21.4775		Promiscuous	Design5	8	-57.3778	2.8806	26.1983	-6.2729	-34.6453
Random	Design9	12	-65.4622	-0.2237	25.7765	-8.2633	-36.2568		Promiscuous	Design5	14	-62.9094	-54.6992	90.8056	-6.5757	-50.3429		Promiscuous	Design11	6	-73.9884	-77.6318	118.567	-7.8394	-32.4378		Promiscuous	Design2	4	-52.7464	-0.9233	21.4571	-6.3085	-22.9859		Promiscuous	Design5	9	-70.3032	0.1302	32.7334	-7.7299	-29.4036
Random	Design9	13	-61.0998	-0.2419	26.2188	-8.0654	-21.6415		Promiscuous	Design5	15	-64.8332	6.1478	30.7211	-7.2601	-32.1021		Promiscuous	Design11	7	-74.5891	-32.1042	75.4687	-8.2248	-30.4167		Promiscuous	Design2	5	-51.7734	-1.654	20.7951	-6.0404	-16.1949		Promiscuous	Design5	15	-61.5297	-7.3302	36.228	-6.4202	-24.1955
Promiscuous	Design1	1	-79.0578	-1.1969	41.6083	-9.3084	-32.3815		Promiscuous	Design5	16	-57.9072	-15.8058	46.9504	-5.6702	-39.9139		Promiscuous	Design11	8	-62.7185	-15.456	51.2974	-6.9167	-24.055		Promiscuous	Design2	6	-54.367	-2.3725	25.6298	-6.4171	-19.4611		Promiscuous	Design5	16	-63.9805	-7.8902	38.2975	-6.8066	-30.4211
Promiscuous	Design1	2	-68.2822	-0.7823	33.1904	-8.7361	-29.8886		Promiscuous	Design6	4	-65.4732	12.7948	23.0675	-6.9038	-40.2511		Promiscuous	Design11	10	-74.3427	-46.9063	86.8855	-7.0254	-43.7097		Promiscuous	Design2	9	-57.8675	-0.8136	29.7202	-7.1364	-22.0503		Promiscuous	Design6	5	-67.3828	24.0462	11.0206	-7.2618	-47.235
Promiscuous	Design1	3	-89.866	-0.6884	48.2553	-11.0199	-31.4563		Promiscuous	Design6	9	-22.3794	14.6694	-0.5233	-2.1512	-9.4412		Promiscuous	Design11	11	-61.9745	-50.9252	84.6947	-6.0868	-36.9196		Promiscuous	Design2	10	-65.3951	-1.3764	35.3348	-8.1108	-25.6767		Promiscuous	Design6	6	-83.2489	10.1631	35.309	-9.0107	-36.7038
Promiscuous	Design1	11	-59.2273	-0.2959	31.0865	-7.299	-25.4414		Promiscuous	Design6	10	-27.3606	18.7427	-2.1931	-2.9198	-27.5702		Promiscuous	Design11	12	-70.8158	-47.8681	88.865	-7.2914	-23.0053		Promiscuous	Design2	12	-45.9319	-2.7199	19.0452	-5.2608	-28.2992		Promiscuous	Design6	7	-78.2781	-4.8136	41.3141	-8.3909	-48.3775
Promiscuous	Design1	12	-67.3637	-0.2597	36.8704	-9.0617	-32.9384		Promiscuous	Design6	11	-64.8595	-57.3522	94.6758	-7.2476	-40.4259		Promiscuous	Design11	15	-72.1917	-15.9383	56.7015	-7.4986	-24.4483		Promiscuous	Design3	2	-81.9091	-3.5991	45.5977	-10.0635	-30.7592		Promiscuous	Design6	10	-71.6204	-15.5669	47.9019	-7.6164	-38.0565
Promiscuous	Design1	13	-65.1451	-0.187	38.433	-8.7824	-31.8019		Promiscuous	Design6	12	-17.4198	-2.3862	14.9823	-1.9128	-22.5583		Promiscuous	Design12	2	-71.4665	-24.6762	64.0784	-7.6086	-27.5178		Promiscuous	Design3	3	-73.6035	-2.2518	37.8422	-8.7154	-31.174		Promiscuous	Design6	11	-78.8931	-24.1371	60.4683	-8.2487	-24.0082
Promiscuous	Design1	15	-74.8849	-1.5654	39.709	-9.5051	-35.4864		Promiscuous	Design6	14	-60.4684	8.3159	26.6989	-6.4532	-28.3791		Promiscuous	Design12	4	-61.2754	-29.0567	63.1095	-6.9694	-26.49		Promiscuous	Design3	4	-65.8064	-3.7564	37.9051	-7.3089	-34.0267		Promiscuous	Design6	12	-83.501	-15.2668	58.8568	-8.8682	-31.5475
Promiscuous	Design1	16	-65.4035	-0.7126	27.8139	-7.9908	-24.7649		Promiscuous	Design6	15	-35.3978	-38.4448	58.5902	-3.8415	-33.4503		Promiscuous	Design12	5	-61.3347	-94.6336	125.941	-5.7735	-39.411		Promiscuous	Design3	5	-54.5334	-1.8562	29.7485	-6.144	-37.7461		Promiscuous	Design6	14	-76.4454	-43.0785	78.3251	-8.1221	-31.3066
Promiscuous	Design10	1	-94.66	-1.2859	48.4995	-11.6689	-34.7768		Promiscuous	Design6	16	-34.4215	10.2217	9.3908	-4.168	-32.1424		Promiscuous	Design12	6	-68.6803	-60.3409	101.367	-7.1538	-31.1343		Promiscuous	Design3	6	-63.2011	-1.6292	31.099	-7.0739	-31.0905		Promiscuous	Design6	16	-72.635	-36.6336	69.9583	-7.9864	-37.3594
Promiscuous	Design10	2	-76.5931	-1.2681	45.1363	-9.4166	-29.2101		Promiscuous	Design7	1	-64.4878	-69.2652	93.6421	-7.3725	-39.1402		Promiscuous	Design12	8	-80.0426	-58.9652	111.196	-8.681	-43.9789		Promiscuous	Design3	7	-68.2924	-2.1224	33.3101	-8.0341	-27.7515		Promiscuous	Design7	3	-70.2596	-38.0248	66.4464	-6.7891	-24.3287
Promiscuous	Design10	3	-78.6036	-0.9866	40.8972	-9.4363	-26.7706		Promiscuous	Design7	3	-86.3226	-1.928	46.1054	-10.3916	-34.5532		Promiscuous	Design12	9	-83.3573	-46.2317	87.1322	-8.5712	-51.0868		Promiscuous	Design3	8	-49.5843	-1.5185	23.496	-5.7161	-24.8806		Promiscuous	Design7	6	-67.9264	-2.0771	28.5858	-6.8961	-28.0189
Promiscuous	Design10	7	-77.0018	-1.1735	42.7765	-10.5892	-24.7795		Promiscuous	Design7	4	-107.171	-34.2776	83.5321	-11.1924	-29.414		Promiscuous	Design12	14	-84.3166	-50.2049	96.708	-7.9653	-38.0463		Promiscuous	Design3	16	-65.8312	-1.8679	39.3329	-8.4811	-38.7151		Promiscuous	Design7	7	-64.2786	-43.8185	73.6816	-7.2197	-28.872
Promiscuous	Design10	11	-75.3667	-1.3714	43.7234	-9.7467	-25.502		Promiscuous	Design7	5	-98.5849	-70.747	114.564	-10.697	-28.9009		Promiscuous	Design12	15	-74.3547	-17.0675	58.5817	-6.8657	-25.2602		Promiscuous	Design4	1	-58.9482	-2.1234	32.2601	-7.3183	-30.6143		Promiscuous	Design7	9	-79.2596	-55.1472	95.4372	-8.0331	-36.5073
Promiscuous	Design10	13	-64.5754	-1.2621	33.0226	-8.2734	-35.0762		Promiscuous	Design7	7	-85.9467	-20.2615	63.247	-9.5589	-36.301		Promiscuous	Design2	2	-72.3411	-51.3842	93.4231	-7.8295	-41.9339		Promiscuous	Design4	3	-69.9747	-1.344	38.1906	-8.0174	-32.5762		Promiscuous	Design7	10	-72.2694	-52.4343	83.9438	-7.5804	-30.4185
Promiscuous	Design10	14	-81.6028	-1.4692	44.4113	-10.0592	-35.0607		Promiscuous	Design7	9	-82.3372	-28.6328	67.1331	-8.759	-23.4927		Promiscuous	Design2	5	-71.2689	-60.6352	94.2164	-6.7848	-30.8019		Promiscuous	Design4	6	-64.7582	-3.9325	39.209	-7.8898	-29.0926		Promiscuous	Design7	11	-82.322	-54.1945	91.057	-9.1158	-43.1435
Promiscuous	Design10	15	-56.4465	-0.5295	23.52	-7.4867	-31.1149		Promiscuous	Design7	14	-77.5148	-47.5728	81.8412	-8.6589	-33.3689		Promiscuous	Design2	6	-80.0522	-51.2759	93.2889	-8.2793	-35.9986		Promiscuous	Design4	7	-66.0603	-0.6746	32.9793	-7.9478	-32.9211		Promiscuous	Design7	14	-78.2569	-33.7085	66.4606	-8.0852	-26.6612
Promiscuous	Design11	6	-80.1834	-0.9479	37.1849	-9.5001	-27.312		Promiscuous	Design7	15	-81.7154	-36.9928	79.6804	-9.0946	-28.2706		Promiscuous	Design2	7	-82.3016	-80.7017	125.678	-8.4609	-17.1612		Promiscuous	Design4	8	-69.2606	-2.6711	38.3169	-8.4785	-27.4784		Promiscuous	Design7	15	-85.0578	-44.1231	82.8377	-9.6869	-38.9801
Promiscuous	Design11	8	-77.7921	-1.2362	37.3886	-9.548	-29.1689		Promiscuous	Design8	3	-87.5679	-14.4366	57.7187	-9.7015	-38.9616		Promiscuous	Design2	8	-72.6211	-69.1964	111.77	-7.9259	-32.9292		Promiscuous	Design4	10	-51.7011	-1.8797	25.0763	-6.2245	-32.3943		Promiscuous	Design8	7	-80.8273	-6.9736	44.1085	-9.0032	-36.9879
Promiscuous	Design11	9	-78.6812	-1.4046	45.3639	-10.4876	-69.0572		Promiscuous	Design8	4	-102.608	-16.3968	73.1125	-11.5548	-58.359		Promiscuous	Design2	9	-64.8906	-62.4272	98.1814	-6.2323	-24.1904		Promiscuous	Design4	13	-62.9077	-2.2218	35.1589	-7.7421	-31.4846		Promiscuous	Design8	8	-67.2706	-0.6416	31.9864	-7.5237	-33.7482
Promiscuous	Design11	10	-74.1845	-1.0643	37.2659	-10.3173	-35.4405		Promiscuous	Design8	5	-88.5137	-49.1872	92.9509	-10.3455	-47.7326		Promiscuous	Design2	10	-57.4456	23.5493	5.1301	-5.739	-24.2181		Promiscuous	Design4	14	-64.1113	-2.151	34.437	-7.6131	-27.7271		Promiscuous	Design8	9	-63.1994	14.4843	13.9159	-6.4997	-28.3824
Promiscuous	Design11	13	-64.2207	-0.8985	30.9676	-8.4843	-33.27		Promiscuous	Design8	7	-94.431	-38.2322	86.8536	-11.1315	-41.012		Promiscuous	Design2	12	-72.0373	6.0896	31.1454	-7.3599	-23.4155		Promiscuous	Design5	8	-64.7435	-2.6532	28.8313	-7.8146	-18.728		Promiscuous	Design8	11	-47.9782	-6.6906	31.6022	-4.9651	-25.903
Promiscuous	Design11	14	-90.0257	-1.4796	48.0639	-11.5234	-35.2494		Promiscuous	Design8	8	-86.9086	-27.1335	69.7904	-9.165	-43.4607		Promiscuous	Design3	1	-80.4089	70.386	-26.4385	-8.2013	-45.0546		Promiscuous	Design5	9	-48.0357	-1.3344	23.1528	-6.2196	-25.9513		Promiscuous	Design8	12	-80.6084	-14.5616	51.478	-8.5589	-34.7878
Promiscuous	Design11	15	-79.7786	-1.1524	42.5892	-10.1233	-40.6164		Promiscuous	Design8	9	-110.234	-35.918	84.1059	-11.3857	-45.7648		Promiscuous	Design3	2	-73.8195	8.6556	37.9148	-7.6783	-36.916		Promiscuous	Design5	10	-55.3999	-1.4548	27.3056	-6.744	-35.9578		Promiscuous	Design8	13	-77.398	13.6307	25.0783	-8.3393	-44.8027
Promiscuous	Design11	16	-69.2893	-1.1385	38.1616	-8.7278	-21.265		Promiscuous	Design8	10	-107.606	-23.7435	74.3255	-12.2963	-36.9244		Promiscuous	Design3	3	-65.3708	24.5924	14.8432	-6.7325	-42.2431		Promiscuous	Design5	11	-72.6508	-1.8908	35.7511	-8.7017	-31.0347		Promiscuous	Design8	14	-64.3909	-14.8695	41.6994	-6.6495	-37.0735
Promiscuous	Design12	2	-68.6951	-1.2934	35.2407	-8.2229	-34.9965		Promiscuous	Design8	12	-91.2089	6.9043	38.0968	-10.0421	-37.8886		Promiscuous	Design3	4	-69.0181	6.9966	38.8334	-7.794	-44.419		Promiscuous	Design5	13	-65.635	-4.1626	41.0359	-8.1901	-24.6063		Promiscuous	Design8	16	-54.2997	1.0825	24.8	-5.1337	-33.47
Promiscuous	Design12	3	-73.3134	-1.3209	34.9543	-8.4725	-30.6907		Promiscuous	Design9	1	-90.2577	7.3963	37.8151	-9.7309	-35.3818		Promiscuous	Design3	5	-71.3466	14.7588	27.483	-7.963	-39.9124		Promiscuous	Design5	14	-60.3475	-3.4305	32.8084	-7.1786	-34.4784		Promiscuous	Design9	3	-77.158	-12.0693	49.5839	-8.5482	-28.4372
Promiscuous	Design12	4	-73.4079	-1.5934	36.1595	-8.6371	-27.7989		Promiscuous	Design9	2	-91.2138	7.1213	38.4775	-9.9756	-40.4664		Promiscuous	Design3	6	-77.3279	29.6864	10.1625	-8.3499	-34.7649		Promiscuous	Design5	15	-60.8936	-3.2964	32.2901	-6.9565	-32.5941		Promiscuous	Design9	4	-77.5547	10.7643	27.3226	-7.8334	-32.1033
Promiscuous	Design12	9	-68.0695	-1.1292	36.0081	-8.158	-29.4605		Promiscuous	Design9	3	-78.7877	9.7097	29.6296	-8.5575	-46.2887		Promiscuous	Design3	10	-65.1059	12.6034	28.9951	-6.809	-25.369		Promiscuous	Design5	16	-83.1226	-2.1572	39.1155	-9.839	-37.3397		Promiscuous	Design9	6	-79.0287	4.3709	37.827	-8.4468	-24.832
Promiscuous	Design12	10	-51.542	-1.224	26.9471	-6.8567	-29.4524		Promiscuous	Design9	4	-86.4257	3.0855	41.1814	-8.9737	-28.6963		Promiscuous	Design3	11	-63.9422	40.3986	-4.5063	-6.8194	-34.3686		Promiscuous	Design6	1	-70.7717	-0.3234	37.3354	-9.3423	-34.1426		Promiscuous	Design9	7	-69.5953	-18.3946	53.2974	-7.3865	-33.5896
Promiscuous	Design12	11	-65.0718	-1.1217	29.3008	-8.1782	-20.1854		Promiscuous	Design9	8	-73.144	-8.2591	51.381	-8.0009	-40.8239		Promiscuous	Design4	3	-77.6621	6.5876	35.7234	-7.9499	-41.2574		Promiscuous	Design6	6	-70.6546	-1.7709	34.1233	-8.7613	-39.2661		Promiscuous	Design9	10	-68.7422	-19.7205	50.6396	-6.9976	-14.2742
Promiscuous	Design12	15	-49.7955	-1.0989	23.5242	-6.289	-28.7622		Promiscuous	Design9	9	-86.9884	-16.5268	60.7093	-8.9336	-44.4312		Promiscuous	Design4	5	-79.2182	-50.66	95.0843	-8.1365	-36.0663		Promiscuous	Design6	8	-70.0564	-1.4837	33.76	-8.3686	-17.4856		Promiscuous	Design9	11	-79.326	-37.4806	78.5156	-8.5038	-24.2778
Promiscuous	Design12	16	-61.6076	-0.7306	29.0929	-7.3962	-21.8672		Promiscuous	Design9	10	-69.5057	3.2513	33.5821	-7.1126	-31.9035		Promiscuous	Design4	6	-77.505	-42.8056	84.918	-8.6963	-44.5657		Promiscuous	Design6	10	-66.5246	-0.3003	31.3693	-8.4313	-21.5685		Promiscuous	Design9	12	-71.4354	-19.1478	57.8104	-7.4171	-30.809
Promiscuous	Design2	2	-67.2978	-1.0117	29.9028	-8.4088	-28.8627		Promiscuous	Design9	11	-87.7456	-15.374	55.0587	-9.3469	-44.9965		Promiscuous	Design4	9	-89.3765	-3.0796	56.2992	-8.8794	-37.7175		Promiscuous	Design6	11	-62.5005	-2.297	29.6744	-7.6694	-38.1969		Promiscuous	Design9	13	-74.8881	-6.569	45.9442	-8.1654	-32.7079
Promiscuous	Design2	7	-67.0669	-0.5363	22.8048	-8.0257	-25.1418											Promiscuous	Design4	10	-89.2749	-28.1473	82.1482	-10.03	-46.1989		Promiscuous	Design6	12	-58.2229	-1.2007	27.5155	-6.8066	-19.1865
Promiscuous	Design2	8	-65.9598	-0.5536	23.625	-8.0134	-28.4241											Promiscuous	Design4	12	-96.6462	-34.0746	87.8697	-10.1711	-49.8131		Promiscuous	Design6	13	-53.5888	-1.5863	22.5556	-6.3214	-23.8997
Promiscuous	Design2	9	-78.5295	-0.9787	34.0003	-9.704	-29.5884											Promiscuous	Design4	15	-90.7885	-4.585	54.1093	-9.8971	-43.4807		Promiscuous	Design6	16	-59.801	-1.783	24.5236	-6.9072	-24.8246
Promiscuous	Design2	10	-66.6119	-0.4849	28.3726	-8.2565	-32.4259											Promiscuous	Design4	16	-94.5616	8.7358	42.4252	-10.109	-41.9652		Promiscuous	Design7	1	-86.4267	-2.811	46.2122	-10.0419	-37.3958
Promiscuous	Design2	11	-66.4112	-0.5552	29.0366	-8.0854	-28.7837											Promiscuous	Design5	1	-85.6602	-15.9878	61.5152	-9.212	-42.2672		Promiscuous	Design7	2	-68.3773	-2.003	32.1197	-7.7447	-32.5881
Promiscuous	Design2	13	-68.2462	-0.4578	32.4221	-8.58	-26.4709											Promiscuous	Design5	2	-78.9305	-41.6851	89.3441	-8.1204	-31.7109		Promiscuous	Design7	3	-61.5477	-2.143	26.3815	-7.2022	-19.1892
Promiscuous	Design2	15	-85.054	-0.8421	48.0314	-10.448	-32.9286											Promiscuous	Design5	3	-70.1682	-96.587	136.836	-7.3806	-36.326		Promiscuous	Design7	4	-69.6617	-1.3245	36.458	-8.7867	-36.9652
Promiscuous	Design3	1	-70.9656	-1.1435	40.862	-9.2687	-32.654											Promiscuous	Design5	4	-73.8979	28.3414	11.2254	-8.2643	-33.6808		Promiscuous	Design7	5	-46.2232	-1.8457	19.9078	-5.197	-24.7527
Promiscuous	Design3	3	-59.3133	-1.1972	29.4552	-7.5703	-28.1388											Promiscuous	Design5	6	-88.5816	18.4761	28.8105	-8.7377	-40.2872		Promiscuous	Design7	6	-55.4515	-1.4897	28.4735	-6.9221	-21.6415
Promiscuous	Design3	4	-79.2789	-0.6141	38.3536	-9.865	-65.0405											Promiscuous	Design5	7	-94.3264	26.545	30.235	-9.7045	-40.0087		Promiscuous	Design7	8	-60.1622	-2.6573	32.8957	-7.6268	-12.895
Promiscuous	Design3	8	-64.8019	-0.8641	32.264	-8.5363	-23.9927											Promiscuous	Design5	9	-75.3996	96.8822	-51.4902	-7.5927	-39.6286		Promiscuous	Design7	9	-58.2442	-1.2639	28.0293	-7.3746	-29.1659
Promiscuous	Design3	10	-66.4894	-0.8611	35.0828	-8.6598	-24.8159											Promiscuous	Design5	10	-72.9027	41.057	-1.8135	-7.3816	-34.3508		Promiscuous	Design8	2	-73.5855	-4.5659	39.6001	-8.8219	-38.6996
Promiscuous	Design3	12	-72.412	-1.1823	34.1347	-9.0409	-30.2914											Promiscuous	Design6	4	-68.0825	-45.2721	88.436	-7.3975	-36.3841		Promiscuous	Design8	4	-73.9914	-3.1827	38.7401	-8.8091	-38.1402
Promiscuous	Design3	14	-64.717	-1.1949	34.0889	-8.3269	-62.2039											Promiscuous	Design6	7	-77.0158	-78.2035	122.662	-8.4722	-43.7282		Promiscuous	Design8	6	-74.6717	-3.069	41.3555	-9.5272	-22.4504
Promiscuous	Design3	15	-61.4339	-0.5611	31.1899	-7.6613	-31.7038											Promiscuous	Design6	9	-68.9276	-73.1708	117.093	-6.9764	-29.1093		Promiscuous	Design8	7	-85.5202	-2.5499	40.9112	-10.3568	-36.2986
Promiscuous	Design4	5	-78.6615	-0.838	39.4135	-9.5817	-32.9486											Promiscuous	Design6	11	-63.8421	-83.5127	119.808	-6.6119	-33.2211		Promiscuous	Design8	8	-79.389	-1.8868	42.383	-9.985	-40.507
Promiscuous	Design4	6	-70.5538	-0.7631	35.2914	-8.6699	-31.6662											Promiscuous	Design6	12	-70.8628	-91.0762	129.407	-7.4777	-35.4968		Promiscuous	Design8	10	-69.7156	-1.8467	36.9645	-8.4512	-35.4032
Promiscuous	Design4	8	-70.805	-0.8955	36.6261	-9.156	-18.6827											Promiscuous	Design6	13	-60.7236	-55.7995	90.7144	-6.1788	-33.3013		Promiscuous	Design8	12	-65.9987	-3.7094	33.6456	-7.6237	-42.1104
Promiscuous	Design4	9	-72.0802	-0.54	37.5487	-9.4952	-31.2351											Promiscuous	Design6	15	-65.9903	-61.2322	97.7597	-6.4135	-35.0967		Promiscuous	Design8	14	-66.1078	-3.5482	33.374	-8.2942	-27.8254
Promiscuous	Design4	10	-84.3904	-0.1357	45.9724	-10.6612	-30.2205											Promiscuous	Design6	16	-64.289	-84.8167	114.459	-5.773	-30.9375		Promiscuous	Design9	9	-66.4126	-1.625	32.0966	-7.9049	-31.9828
Promiscuous	Design4	12	-64.8727	-0.9871	28.9928	-7.3247	-25.7924											Promiscuous	Design7	3	-56.039	-0.7603	29.8974	-6.0402	-27.0586		Promiscuous	Design9	10	-59.8943	-2.815	31.1352	-7.4332	-27.1492
Promiscuous	Design4	15	-65.4662	-0.7425	30.3169	-8.2649	-30.0702											Promiscuous	Design7	7	-57.0441	-83.6685	114.008	-5.6077	-41.0752		Promiscuous	Design9	11	-67.9062	-2.2468	29.0231	-8.2134	-28.6346
Promiscuous	Design4	16	-69.1415	-0.6829	31.111	-8.4306	-32.4202											Promiscuous	Design7	8	-66.5867	-80.9675	121.055	-7.1804	-42.696		Promiscuous	Design9	12	-65.9748	-1.4017	30.4585	-7.711	-37.3981
Promiscuous	Design5	1	-77.55	-1.1104	40.6288	-9.2026	-37.5782											Promiscuous	Design7	10	-55.6512	-8.3554	41.4103	-5.5203	-27.1179		Promiscuous	Design9	13	-61.5305	-0.7494	24.3852	-7.2056	-29.8499
Promiscuous	Design5	2	-62.1465	-0.9727	29.3089	-7.7151	-27.3612											Promiscuous	Design7	12	-54.6404	14.4901	14.8543	-5.5804	-26.0118		Promiscuous	Design9	14	-66.4233	-1.3451	29.0988	-7.6408	-34.8645
Promiscuous	Design5	4	-60.0392	-1.0058	26.644	-7.6852	-23.2569											Promiscuous	Design7	14	-67.4881	34.8258	2.6962	-6.673	-29.1802		Promiscuous	Design9	15	-61.6389	-0.8595	24.8296	-6.804	-26.6916
Promiscuous	Design5	10	-66.3462	-0.8721	32.9385	-8.6032	-31.5589											Promiscuous	Design7	15	-75.0751	-5.483	49.0894	-8.2898	-38.9828		Promiscuous	Design9	16	-56.9887	-1.7982	24.4715	-6.7678	-21.4969
Promiscuous	Design5	11	-65.9362	-0.4646	30.2351	-8.5339	-23.2796											Promiscuous	Design7	16	-72.516	7.9891	33.7488	-6.9502	-46.7449		PP-Selective	Design1	1	-62.2043	2.0476	25.0596	-7.619	-32.631
Promiscuous	Design5	13	-63.1337	-0.8098	32.0915	-7.583	-25.0959											Promiscuous	Design8	2	-61.968	-26.6421	59.6786	-6.1838	-33.1134		PP-Selective	Design1	2	-49.0918	-0.6	21.5614	-5.3774	-17.9937
Promiscuous	Design5	14	-65.5822	-0.6053	35.3829	-8.3945	-29.8875											Promiscuous	Design8	5	-82.2753	0.6178	45.201	-9.6165	-28.4885		PP-Selective	Design1	3	-58.6602	-0.7676	33.9992	-7.3769	-28.6275
Promiscuous	Design5	15	-67.5913	-0.7862	33.5003	-8.726	-31.7452											Promiscuous	Design8	6	-64.8386	-26.5385	63.9665	-6.7355	-26.8204		PP-Selective	Design1	4	-50.1786	-1.0187	23.1071	-5.7877	-25.3076
Promiscuous	Design6	2	-72.983	-1.2048	36.1973	-9.3987	-30.7017											Promiscuous	Design8	7	-57.8892	4.6687	22.3235	-6.0554	-31.7181		PP-Selective	Design1	5	-56.8905	-0.9018	28.0558	-6.9429	-15.9439
Promiscuous	Design6	3	-74.0452	-0.9972	36.7219	-9.4993	-28.513											Promiscuous	Design8	12	-70.3257	-35.6342	79.8564	-6.9793	-42.8972		PP-Selective	Design1	6	-43.7481	-1.2387	18.9283	-5.0144	-21.5124
Promiscuous	Design6	4	-73.3043	-0.8818	38.6043	-8.983	-21.7548											Promiscuous	Design8	13	-88.3501	-32.1144	84.3066	-9.1618	-34.4503		PP-Selective	Design1	9	-32.6866	-0.1361	15.3817	-4.211	-27.3254
Promiscuous	Design6	5	-71.9469	-0.4637	35.6515	-9.6303	-39.8024											Promiscuous	Design8	14	-70.9695	-63.3603	104.036	-7.4227	-41.3698		PP-Selective	Design1	12	-45.3901	-1.716	20.5918	-5.4613	-24.0607
Promiscuous	Design6	8	-59.8827	-0.673	23.0702	-6.7945	-23.9236											Promiscuous	Design8	16	-70.0923	-1.7006	45.3642	-7.2368	-19.815		PP-Selective	Design10	6	-52.69	-0.7782	20.7739	-6.6531	-31.3785
Promiscuous	Design6	9	-67.4404	-0.5023	31.1859	-7.5699	-25.4534											Promiscuous	Design9	4	-83.9908	-9.6971	57.9092	-9.3026	-35.275		PP-Selective	Design10	7	-58.5045	-0.1753	29.7671	-7.7184	-27.9021
Promiscuous	Design6	10	-85.7306	-0.7797	50.1391	-11.3972	-35.1253											Promiscuous	Design9	5	-61.9468	0.4947	37.1445	-7.1232	-31.3224		PP-Selective	Design10	8	-49.2377	-0.6753	23.4317	-6.6188	-18.9319
Promiscuous	Design6	12	-63.0437	-0.4349	28.2399	-8.3212	-29.2894											Promiscuous	Design9	6	-76.8179	-31.2897	69.9722	-8.2841	-25.8225		PP-Selective	Design10	9	-66.0239	-3.07	34.1619	-7.7866	-24.8919
Promiscuous	Design7	1	-63.7037	-1.2872	30.9851	-8.1285	-28.0043											Promiscuous	Design9	9	-72.4887	-37.2314	77.797	-8.0204	-34.8025		PP-Selective	Design10	10	-54.864	-2.0574	24.5803	-7.0059	-27.7274
Promiscuous	Design7	3	-73.763	-0.7107	36.8234	-9.7893	-35.6671											Promiscuous	Design9	10	-63.8249	-25.9428	62.8528	-6.9201	-33.7998		PP-Selective	Design10	11	-69.0432	-1.4071	31.2058	-8.6249	-26.7002
Promiscuous	Design7	4	-80.4952	-0.829	39.9651	-10.464	-35.1319											Promiscuous	Design9	13	-65.0599	30.4997	8.9497	-6.7946	-28.3752		PP-Selective	Design10	13	-73.6215	-1.5358	36.4343	-9.2086	-34.205
Promiscuous	Design7	5	-81.7801	-1.0059	41.6724	-9.9078	-31.3752											Promiscuous	Design9	14	-67.7073	36.521	7.2653	-7.5037	-42.5961		PP-Selective	Design10	14	-72.882	-1.6283	34.0534	-9.3574	-30.1588
Promiscuous	Design7	6	-83.472	-0.8402	37.8641	-10.3568	-32.5127											Promiscuous	Design9	16	-83.8836	35.0612	15.5461	-9.3742	-42.8373		PP-Selective	Design11	1	-58.4253	-1.9975	35.0323	-7.5256	-34.6012
Promiscuous	Design7	8	-49.8469	-0.243	19.1186	-6.6712	-24.3022											PET	Design1	2	-81.4065	2.2104	52.1801	-8.7111	-35.2944		PP-Selective	Design11	2	-55.7438	-2.2852	28.9181	-7.0731	-36.2553
Promiscuous	Design7	9	-66.0478	-0.7673	28.7789	-9.039	-30.5708											PET	Design1	3	-67.1569	18.5857	21.2634	-7.0109	-36.2798		PP-Selective	Design11	3	-63.4569	-2.4373	29.682	-7.958	-31.8052
Promiscuous	Design7	11	-60.5272	-0.8033	27.7096	-7.5883	-30.1835											PET	Design1	5	-71.2789	8.1701	32.2258	-7.2619	-34.6605		PP-Selective	Design11	5	-67.9817	-0.6608	32.2656	-8.8009	-27.4068
Promiscuous	Design8	7	-74.7962	-0.8993	33.5999	-9.6511	-32.4402											PET	Design1	6	-79.451	6.5986	37.57	-8.5869	-31.2798		PP-Selective	Design11	6	-60.118	0.1754	27.9447	-8.528	-21.479
Promiscuous	Design8	8	-69.4656	-0.7321	33.1188	-9.1549	-26.047											PET	Design1	7	-71.9965	31.8876	13.7207	-7.0052	-32.2488		PP-Selective	Design11	7	-63.6998	-1.663	29.6289	-7.8461	-35.6209
Promiscuous	Design8	9	-66.7615	-0.5235	31.1941	-8.4434	-34.2133											PET	Design1	8	-58.7282	45.4821	-6.6921	-6.5217	-36.7905		PP-Selective	Design11	8	-44.7881	-1.114	26.4781	-5.7353	-27.1624
Promiscuous	Design8	11	-73.2644	-1.0978	38.4115	-9.2442	-31.9512											PET	Design1	13	-49.2888	-12.3642	40.4733	-4.9468	-37.5493		PP-Selective	Design11	16	-59.274	-0.7537	26.8435	-7.2223	-36.247
Promiscuous	Design8	12	-75.6654	-1.6798	39.6665	-10.1104	-35.47											PET	Design1	16	-95.7272	1.8158	54.9409	-10.0927	-35.7968		PP-Selective	Design12	1	-50.0125	0.1629	24.4202	-5.9513	-35.6796
Promiscuous	Design8	14	-73.7238	-0.8379	32.5628	-9.4307	-32.4793											PET	Design10	4	-70.8852	16.3705	27.5588	-7.2644	-36.7276		PP-Selective	Design12	2	-58.0018	0.0417	29.0436	-7.306	-26.795
Promiscuous	Design8	15	-77.4774	-0.9021	35.9866	-9.7418	-31.5529											PET	Design10	7	-77.9081	-8.7124	48.1532	-7.5072	-31.0547		PP-Selective	Design12	3	-61.4386	-0.0224	29.3905	-7.545	-20.6129
Promiscuous	Design8	16	-86.6148	-1.445	45.4804	-11.1352	-35.0723											PET	Design10	8	-64.4618	-5.4756	40.9292	-6.4611	-26.0386		PP-Selective	Design12	12	-55.3694	-0.4239	25.4789	-6.5832	-33.5958
Promiscuous	Design9	3	-74.515	-0.3496	35.3812	-9.2812	-31.6471											PET	Design10	9	-74.0464	12.2128	27.0679	-7.3677	-25.657		PP-Selective	Design12	13	-60.698	-0.322	27.9968	-7.7801	-22.5944
Promiscuous	Design9	4	-84.1447	-0.5445	47.9644	-10.1442	-11.0804											PET	Design10	10	-78.7669	-7.8179	50.0208	-7.6132	-28.8472		PP-Selective	Design12	14	-53.2081	-0.0112	24.7621	-6.6444	-33.7509
Promiscuous	Design9	6	-92.104	-0.6552	47.9172	-11.6148	-38.4479											PET	Design10	11	-61.8051	5.7724	26.9957	-5.9368	-47.8859		PP-Selective	Design12	15	-54.221	-0.3597	26.746	-7.3252	-23.0464
Promiscuous	Design9	7	-90.2363	-0.7029	43.9218	-11.3187	-36.3182											PET	Design10	12	-74.0552	33.6917	4.784	-7.0976	-27.8884		PP-Selective	Design12	16	-59.8048	0.2299	27.0419	-7.5648	-20.7745
Promiscuous	Design9	8	-73.2642	-0.3811	37.3494	-9.0472	-31.9727											PET	Design10	16	-68.6349	-6.1503	46.5942	-7.1937	-28.8046		PP-Selective	Design2	1	-66.1446	-1.5158	31.3737	-7.7402	-29.4909
Promiscuous	Design9	9	-66.9242	-0.6249	28.8042	-8.4668	-21.6421											PET	Design11	3	-71.2228	-30.4439	65.7275	-7.5908	-39.6056		PP-Selective	Design2	2	-51.9237	-1.2214	27.3527	-6.507	-30.6248
Promiscuous	Design9	10	-63.9724	-0.7078	28.4785	-8.1403	-19.9743											PET	Design11	4	-71.8167	5.7399	31.0859	-7.478	-39.7532		PP-Selective	Design2	4	-48.9914	-0.4483	24.3297	-6.4509	-31.1579
Promiscuous	Design9	13	-72.0526	-0.2402	37.0456	-9.2046	-27.8257											PET	Design11	6	-67.6539	-1.8587	33.9576	-7.3293	-39.7819		PP-Selective	Design2	5	-53.4491	-1.3089	26.4832	-6.6738	-31.936
																		PET	Design11	7	-79.1248	-31.8263	68.3085	-8.3649	-36.3692		PP-Selective	Design2	7	-58.8723	-1.6368	30.5651	-7.0147	-25.3281
																		PET	Design11	8	-79.9831	15.4032	29.3241	-8.183	-45.0529		PP-Selective	Design2	9	-57.9184	-0.548	26.4653	-7.0226	-23.9537
																		PET	Design11	13	-67.297	-53.6138	84.9989	-7.1163	-31.6242		PP-Selective	Design2	14	-50.1589	-1.4197	22.0558	-5.8243	-16.8464
																		PET	Design11	14	-71.0387	-41.4839	81.4821	-7.3216	-34.0121		PP-Selective	Design2	16	-48.2386	-1.0667	19.1392	-5.8137	-22.9659
																		PET	Design11	15	-75.8283	-30.8199	64.5183	-7.7569	-29.081		PP-Selective	Design3	5	-50.2285	0.1099	17.5446	-6.1138	-11.2874
																		PET	Design12	4	-85.9832	20.0862	28.745	-9.6405	-40.9718		PP-Selective	Design3	6	-61.741	-0.0027	21.1413	-7.5922	-37.0046
																		PET	Design12	6	-62.9517	-33.3173	68.5042	-6.6286	-35.5305		PP-Selective	Design3	7	-62.2091	-1.1333	25.1395	-7.3747	-27.4271
																		PET	Design12	7	-70.9261	-55.119	96.3507	-6.6251	-42.6993		PP-Selective	Design3	8	-61.9045	-0.5789	22.9273	-7.4916	-23.7634
																		PET	Design12	8	-73.7011	-70.295	110.044	-7.5026	-39.281		PP-Selective	Design3	11	-53.9941	0.4582	19.668	-6.4132	-27.2151
																		PET	Design12	9	-71.9434	-68.2173	111.05	-8.094	-34.5565		PP-Selective	Design3	12	-55.1074	-0.0643	22.9473	-6.7347	-21.4087
																		PET	Design12	11	-74.8757	-63.7566	109.313	-8.0683	-35.7291		PP-Selective	Design3	14	-58.6325	-0.1571	20.133	-6.6661	-17.29
																		PET	Design12	12	-75.783	-29.8223	68.9813	-7.6686	-32.8597		PP-Selective	Design3	15	-51.9984	0.0011	16.9564	-5.739	-19.3422
																		PET	Design12	13	-67.1008	-76.0361	115.308	-6.4563	-27.8648		PP-Selective	Design4	1	-72.2426	-0.2081	33.1736	-8.5028	-30.9745
																		PET	Design2	4	-64.805	28.1944	10.9759	-6.0621	-40.5675		PP-Selective	Design4	2	-64.3779	-0.8264	27.3979	-8.0104	-34.1784
																		PET	Design2	7	-90.3102	33.074	10.2432	-8.6644	-41.3439		PP-Selective	Design4	3	-63.2448	-1.4332	30.6847	-7.9131	-20.5074
																		PET	Design2	8	-101.336	22.8973	32.6777	-9.6214	-37.0061		PP-Selective	Design4	4	-52.0659	-1.6978	29.4738	-6.6541	-18.5166
																		PET	Design2	12	-71.5547	4.3191	36.4731	-7.3536	-38.7526		PP-Selective	Design4	9	-56.5053	0.5574	29.1513	-7.2617	-40.0198
																		PET	Design2	13	-59.3723	4.6142	26.9327	-5.5862	-36.0562		PP-Selective	Design4	10	-47.8579	-0.1143	23.8214	-6.1029	-22.8395
																		PET	Design2	14	-62.5099	-14.4741	50.9966	-6.3117	-41.3063		PP-Selective	Design4	14	-35.8249	-0.8955	14.4423	-4.343	-24.0679
																		PET	Design2	15	-63.3387	1.779	35.8259	-6.4791	-26.6328		PP-Selective	Design4	16	-53.8251	-0.2247	22.0677	-7.0958	-31.4653
																		PET	Design2	16	-67.1272	-19.8282	60.9421	-7.2253	-17.9054		PP-Selective	Design5	1	-41.8595	-0.2485	17.94	-5.6033	-27.6817
																		PET	Design3	1	-67.2599	22.8429	15.7193	-6.6995	-34.1725		PP-Selective	Design5	7	-56.6972	-1.2611	29.2456	-6.9879	-31.5124
																		PET	Design3	5	-65.6325	24.5516	12.624	-7.1529	-38.3913		PP-Selective	Design5	8	-56.4087	-0.4049	25.0888	-6.6662	-31.6632
																		PET	Design3	7	-76.654	-29.3615	70.4963	-8.3892	-44.4855		PP-Selective	Design5	9	-69.4217	-1.8843	32.9645	-8.6758	-33.9402
																		PET	Design3	8	-86.3158	-61.4948	106.159	-9.6507	-41.6202		PP-Selective	Design5	10	-49.5861	-1.5579	28.619	-6.7179	-26.7175
																		PET	Design3	13	-69.0919	-52.3959	86.3184	-7.8903	-33.8057		PP-Selective	Design5	14	-64.3632	-0.4287	32.2213	-8.6523	-25.8174
																		PET	Design3	14	-68.0798	-55.8258	91.0023	-6.6994	-37.4861		PP-Selective	Design5	15	-62.7078	-1.3482	31.0982	-7.7184	-25.8603
																		PET	Design3	15	-67.4386	-37.4496	68.5556	-7.2564	-33.25		PP-Selective	Design5	16	-57.7573	-1.1373	25.7247	-6.9605	-26.6952
																		PET	Design3	16	-74.9566	-28.6154	69.0202	-7.5952	-19.0536		PP-Selective	Design6	4	-59.6033	-1.2518	31.9779	-7.2382	-17.7802
																		PET	Design4	2	-65.45	-18.4021	57.5388	-6.3877	-23.6639		PP-Selective	Design6	6	-56.1155	-0.6476	30.4679	-7.3196	-29.4322
																		PET	Design4	6	-60.9707	-44.7242	79.4168	-6.0519	-26.493		PP-Selective	Design6	9	-47.11	-0.8611	29.1385	-6.1101	-23.9265
																		PET	Design4	8	-56.4491	-50.8602	82.8357	-5.6534	-27.9396		PP-Selective	Design6	10	-58.7655	-0.0053	31.303	-7.4327	-29.4071
																		PET	Design4	9	-64.8207	-47.0257	79.3568	-6.1224	-37.397		PP-Selective	Design6	11	-51.1652	-1.1714	32.7486	-6.7444	-30.5094
																		PET	Design4	10	-53.2839	-42.8276	70.8013	-5.4746	-22.2951		PP-Selective	Design6	12	-51.3255	-0.3229	25.7242	-6.7587	-27.0198
																		PET	Design4	12	-58.1149	-15.0558	43.9429	-5.7342	-27.6224		PP-Selective	Design6	13	-65.5241	-0.4582	33.5201	-7.8635	-26.4101
																		PET	Design4	13	-55.0795	5.5952	22.4262	-4.9327	-21.6794		PP-Selective	Design6	14	-46.5838	-0.7153	25.8665	-6.0011	-18.5431
																		PET	Design4	14	-52.2573	-0.9461	28.5425	-5.0639	-20.2644		PP-Selective	Design7	1	-58.458	-0.124	26.6223	-6.9443	-25.423
																		PET	Design5	4	-78.2139	-0.7264	40.6558	-8.3324	-39.9757		PP-Selective	Design7	2	-48.509	-0.8998	21.1782	-5.6017	-36.8967
																		PET	Design5	7	-71.813	20.775	15.3891	-6.7864	-32.9408		PP-Selective	Design7	6	-52.9025	-0.2584	25.3565	-6.2264	-22.5717
																		PET	Design5	8	-74.2975	-17.1044	56.6247	-7.0645	-38.1235		PP-Selective	Design7	8	-55.561	0.4985	26.1349	-6.6061	-24.0181
																		PET	Design5	10	-87.692	25.9575	23.6089	-8.9666	-40.984		PP-Selective	Design7	9	-53.8861	-0.8198	25.1901	-6.6234	-18.3204
																		PET	Design5	11	-79.6571	28.0046	17.1951	-8.5058	-41.2192		PP-Selective	Design7	11	-49.8759	0.0236	23.0358	-6.6544	-27.4894
																		PET	Design5	12	-82.5625	-0.4635	46.4469	-8.2258	-28.8898		PP-Selective	Design7	13	-51.7634	-0.718	24.1495	-6.4498	-30.7297
																		PET	Design5	13	-76.8641	7.5355	31.6175	-7.3616	-42.419		PP-Selective	Design7	15	-42.7121	-0.6574	21.2469	-5.1081	-30.3713
																		PET	Design5	16	-84.28	-2.8505	46.3869	-8.8611	-32.5604		PP-Selective	Design8	1	-62.3359	-1.2988	31.5409	-7.8243	-24.9552
																		PET	Design6	9	-76.6115	38.4058	12.6532	-8.4808	-49.6113		PP-Selective	Design8	2	-61.8851	0.0517	31.8737	-8.0192	-33.4515
																		PET	Design6	10	-92.5015	-0.6801	55.2396	-9.5791	-39.854		PP-Selective	Design8	3	-58.2611	-1.5025	26.9782	-7.1602	-29.9384
																		PET	Design6	11	-88.8015	17.1031	36.4803	-9.1834	-50.7004		PP-Selective	Design8	4	-70.3524	0.2617	31.2335	-8.4546	-31.8147
																		PET	Design6	12	-70.3498	-12.9837	55.2542	-7.156	-37.5908		PP-Selective	Design8	6	-72.0209	-0.4058	35.4415	-8.534	-33.2932
																		PET	Design6	13	-77.5742	-18.5827	62.7192	-7.7275	-37.4506		PP-Selective	Design8	8	-34.4978	-0.9793	14.8416	-3.9066	-19.3419
																		PET	Design6	14	-78.8697	0.7389	42.9249	-7.921	-51.4729		PP-Selective	Design8	14	-49.1669	-0.5134	24.48	-6.0957	-13.4045
																		PET	Design6	15	-73.2293	-30.5126	69.6263	-6.9182	-31.0994		PP-Selective	Design8	16	-50.976	-0.772	24.5415	-6.0363	-23.2277
																		PET	Design6	16	-65.8719	-38.2998	72.8497	-6.0556	-25.5184		PP-Selective	Design9	1	-56.3763	-0.1522	32.4603	-7.5815	-21.8964
																		PET	Design7	1	-71.7557	0.1408	43.8543	-7.4333	-27.5347		PP-Selective	Design9	5	-65.3295	-1.1066	33.2688	-7.762	-23.6361
																		PET	Design7	8	-61.7047	-29.8794	61.3795	-6.5957	-24.2846		PP-Selective	Design9	6	-61.9089	-0.3257	33.7485	-7.735	-25.1084
																		PET	Design7	9	-62.0622	-3.785	37.3883	-6.1444	-27.4891		PP-Selective	Design9	7	-67.6103	-0.6978	38.986	-8.4776	-31.8904
																		PET	Design7	10	-64.9862	-18.6967	45.8675	-6.1147	-23.6516		PP-Selective	Design9	8	-49.9566	-1.7035	25.2847	-5.5296	-28.5362
																		PET	Design7	11	-59.6721	-34.5208	62.1556	-5.5465	-25.4292		PP-Selective	Design9	12	-47.9503	-0.4348	21.4758	-5.5248	-22.5309
																		PET	Design7	12	-67.7239	-16.817	49.0267	-7.1719	-42.1545		PP-Selective	Design9	13	-60.5826	-1.5811	30.9168	-7.903	-22.982
																		PET	Design7	13	-56.4418	-41.688	68.1869	-5.424	-30.0878		PP-Selective	Design9	16	-45.3898	-0.3839	18.662	-5.5147	-25.3735
																		PET	Design7	14	-70.7455	14.999	23.4638	-6.8347	-31.9328
																		PET	Design8	2	-55.4184	1.7027	28.1056	-6.6404	-52.1587
																		PET	Design8	3	-78.4653	4.7808	40.771	-9.5358	-48.1184
																		PET	Design8	5	-65.2801	-5.2165	44.1561	-6.5103	-35.346
																		PET	Design8	7	-64.7928	-55.5725	96.3306	-7.6937	-32.7023
																		PET	Design8	13	-64.9834	-17.7846	51.9702	-5.416	-33.6558
																		PET	Design8	14	-59.3252	-28.3544	62.0859	-6.2273	-30.5926
																		PET	Design8	15	-62.9424	9.6734	25.0401	-6.2847	-26.7637
																		PET	Design8	16	-85.6533	-11.8666	57.4073	-8.3668	-30.4238
																		PET	Design9	4	-67.9996	-16.757	54.8418	-7.5775	-38.25
																		PET	Design9	6	-72.1502	3.036	36.0795	-7.3223	-34.7521
																		PET	Design9	9	-74.3957	-24.6525	64.6597	-7.9958	-26.1856
																		PET	Design9	10	-75.0419	-5.1478	41.0353	-8.1018	-23.3779
																		PET	Design9	11	-68.6034	-8.025	43.43	-7.1092	-28.7655
																		PET	Design9	13	-70.3537	11.1008	30.4383	-7.3927	-44.2168
																		PET	Design9	15	-83.07	-13.7523	59.4009	-9.0235	-20.4936
																		PET	Design9	16	-64.1082	0.8645	33.4891	-6.5485	-32.0016
																		PP-Selective	Design1	9	-84.3549	-19.1501	66.6728	-8.865	-40.8412
																		PP-Selective	Design1	10	-67.8549	-72.4184	105.087	-6.9476	-31.2384
																		PP-Selective	Design1	11	-81.528	-14.8467	53.8956	-8.1747	-31.3514
																		PP-Selective	Design1	12	-80.3175	19.4602	27.1626	-8.02	-37.1107
																		PP-Selective	Design1	13	-89.2171	44.924	1.6853	-9.3272	-38.9977
																		PP-Selective	Design1	14	-79.5437	22.9959	19.5805	-8.0897	-37.4333
																		PP-Selective	Design1	15	-79.2189	11.3629	29.02	-7.9042	-30.0979
																		PP-Selective	Design1	16	-76.7628	6.4994	33.7041	-7.6919	-32.7017
																		PP-Selective	Design10	3	-49.2599	2.5104	25.7297	-5.466	-34.3469
																		PP-Selective	Design10	8	-69.1764	-24.3431	61.2751	-7.6776	-34.6158
																		PP-Selective	Design10	9	-65.0716	-36.3519	69.2806	-7.0324	-33.0842
																		PP-Selective	Design10	10	-51.505	35.493	5.8868	-5.9836	-30.7288
																		PP-Selective	Design10	12	-61.482	34.4644	0.5991	-6.6977	-39.4852
																		PP-Selective	Design10	13	-57.6663	38.2523	-3.9895	-7.0479	-39.3391
																		PP-Selective	Design10	14	-64.2424	-20.1219	50.8667	-6.3315	-28.1457
																		PP-Selective	Design10	15	-55.9527	-28.3159	58.5687	-6.4331	-30.7342
																		PP-Selective	Design11	1	-61.4905	-72.6302	107.558	-7.2331	-24.1686
																		PP-Selective	Design11	2	-80.1437	-97.5476	140.268	-8.5708	-43.4676
																		PP-Selective	Design11	6	-70.7281	-9.9758	43.222	-7.0599	-33.199
																		PP-Selective	Design11	8	-67.3688	-55.7363	91.8126	-6.9596	-36.4116
																		PP-Selective	Design11	9	-70.67	-35.6565	69.0905	-8.0897	-45.4774
																		PP-Selective	Design11	13	-71.1139	-51.2557	90.9146	-7.515	-26.598
																		PP-Selective	Design11	14	-65.5176	-50.2231	86.3849	-7.2174	-31.3934
																		PP-Selective	Design11	16	-59.5547	-66.8938	100.723	-5.8055	-26.3878
																		PP-Selective	Design12	3	-77.6213	-50.1013	86.8124	-7.9345	-27.2807
																		PP-Selective	Design12	6	-75.5566	-35.9828	75.4969	-7.3564	-24.5702
																		PP-Selective	Design12	7	-80.1097	-84.884	129.516	-8.2279	-31.3129
																		PP-Selective	Design12	8	-57.3556	-34.358	68.811	-5.9606	-32.0237
																		PP-Selective	Design12	12	-57.785	-13.0183	45.3962	-6.3886	-24.3675
																		PP-Selective	Design12	14	-55.0385	-52.989	86.7064	-6.1664	-25.6653
																		PP-Selective	Design12	15	-55.3446	-30.5726	60.6728	-6.019	-25.5181
																		PP-Selective	Design12	16	-57.4059	-21.5024	49.1637	-5.6415	-32.191
																		PP-Selective	Design2	5	-67.1221	-4.4752	41.0522	-6.5522	-32.1364
																		PP-Selective	Design2	6	-57.4924	-44.6042	78.568	-6.4761	-22.8204
																		PP-Selective	Design2	7	-53.4286	-47.7628	85.5609	-5.7144	-27.2166
																		PP-Selective	Design2	11	-58.6153	-17.5821	50.5199	-5.7185	-20.6815
																		PP-Selective	Design2	13	-70.1681	-66.4715	103.844	-6.6187	-22.8958
																		PP-Selective	Design2	14	-63.4474	-8.2421	42.6945	-6.3815	-40.6286
																		PP-Selective	Design2	15	-72.7049	43.5169	-1.1358	-7.1329	-37.9485
																		PP-Selective	Design2	16	-69.3395	-4.0995	45.2421	-7.8879	-41.0585
																		PP-Selective	Design3	5	-76.1164	-16.3785	50.5395	-7.2418	-32.3898
																		PP-Selective	Design3	6	-81.2938	-24.342	65.5458	-7.738	-34.563
																		PP-Selective	Design3	7	-71.6194	-36.5762	73.8611	-7.2749	-38.0916
																		PP-Selective	Design3	8	-74.2435	-22.8666	59.6856	-7.069	-23.1341
																		PP-Selective	Design3	10	-58.5579	-15.434	48.2803	-6.0255	-22.3952
																		PP-Selective	Design3	12	-91.957	-70.4322	119.598	-8.8622	-31.0338
																		PP-Selective	Design3	13	-76.4581	-88.1502	123.274	-7.3677	-25.1895
																		PP-Selective	Design3	14	-64.177	-54.5262	86.697	-5.9978	-27.058
																		PP-Selective	Design4	9	-53.6842	5.7372	28.1996	-5.9247	-24.9984
																		PP-Selective	Design4	10	-63.7705	1.3828	32.4914	-6.1802	-32.0467
																		PP-Selective	Design4	11	-61.2261	-1.1884	42.735	-6.6484	-22.2924
																		PP-Selective	Design4	12	-66.1184	40.145	-3.355	-6.9998	-30.6558
																		PP-Selective	Design4	13	-47.9421	6.5589	22.0758	-5.1301	-17.8016
																		PP-Selective	Design4	14	-65.1747	-29.5663	63.2802	-6.9455	-29.1576
																		PP-Selective	Design4	15	-56.5036	-32.7157	64.3057	-6.0452	-25.1352
																		PP-Selective	Design4	16	-66.6113	-20.3168	58.8065	-7.1013	-27.5681
																		PP-Selective	Design5	3	-69.5138	-19.1863	58.788	-7.2262	-32.6438
																		PP-Selective	Design5	4	-63.9015	-26.4362	62.5445	-6.8633	-36.453
																		PP-Selective	Design5	5	-71.0772	-24.44	67.5169	-8.3408	-31.3207
																		PP-Selective	Design5	6	-84.8766	-34.4836	80.4645	-9.5578	-42.495
																		PP-Selective	Design5	7	-63.4383	-8.463	44.3758	-7.0199	-48.1781
																		PP-Selective	Design5	8	-74.7019	3.0455	36.2645	-7.8934	-37.4897
																		PP-Selective	Design5	9	-62.0319	7.4327	25.2588	-6.468	-23.9006
																		PP-Selective	Design5	10	-75.9395	-11.8042	54.2154	-8.6617	-35.9852
																		PP-Selective	Design6	1	-78.8853	26.584	13.9676	-9.0566	-41.4071
																		PP-Selective	Design6	2	-76.2022	49.6313	-6.2538	-8.193	-44.6325
																		PP-Selective	Design6	3	-68.672	33.2166	5.9694	-7.6597	-30.7148
																		PP-Selective	Design6	4	-65.209	27.3668	7.1821	-7.4457	-33.62
																		PP-Selective	Design6	6	-66.8571	20.1217	11.9711	-7.4893	-41.8764
																		PP-Selective	Design6	7	-79.5783	1.8529	45.5309	-8.4597	-31.7724
																		PP-Selective	Design6	8	-54.6707	20.218	10.5643	-5.8721	-25.4605
																		PP-Selective	Design6	15	-73.5809	-37.4242	78.8148	-7.8751	-44.2565
																		PP-Selective	Design7	1	-57.7225	68.3543	-34.2617	-5.8948	-31.3031
																		PP-Selective	Design7	2	-64.2615	-0.7971	35.4632	-6.3914	-45.3164
																		PP-Selective	Design7	4	-63.8357	13.6425	20.3288	-6.6894	-27.2858
																		PP-Selective	Design7	5	-59.7379	32.5784	5.609	-6.1707	-27.524
																		PP-Selective	Design7	6	-85.4964	12.6006	37.5335	-9.0041	-35.2142
																		PP-Selective	Design7	7	-62.7049	35.8894	5.1941	-7.0276	-32.9149
																		PP-Selective	Design7	11	-59.4936	23.231	8.6375	-5.8244	-33.609
																		PP-Selective	Design7	12	-70.4921	42.6878	-0.3082	-7.6699	-32.5565
																		PP-Selective	Design8	2	-76.1516	-38.666	80.46	-9.0882	-25.3702
																		PP-Selective	Design8	5	-71.6809	5.7349	30.8179	-8.1616	-25.9739
																		PP-Selective	Design8	7	-53.3486	-15.7947	43.4949	-5.8592	-37.9867
																		PP-Selective	Design8	11	-55.5483	-4.8508	38.3397	-6.5053	-28.2437
																		PP-Selective	Design8	13	-65.81	19.6056	17.0377	-7.7692	-39.3871
																		PP-Selective	Design8	14	-65.4778	15.0904	21.4006	-7.7531	-31.6442
																		PP-Selective	Design8	15	-71.5321	-3.6811	38.6413	-8.124	-39.6674
																		PP-Selective	Design8	16	-76.0691	38.3377	7.4221	-8.3083	-24.0449
																		PP-Selective	Design9	3	-58.3771	27.6637	4.561	-6.0761	-34.6167
																		PP-Selective	Design9	4	-55.7744	36.8034	-4.3218	-6.6364	-32.2598
																		PP-Selective	Design9	6	-69.2348	-29.1288	69.6511	-7.4315	-39.7917
																		PP-Selective	Design9	7	-59.9988	-20.0665	60.9513	-6.3879	-36.1692
																		PP-Selective	Design9	8	-67.4892	-28.9857	74.4838	-8.4098	-41.8477
																		PP-Selective	Design9	9	-71.4266	-69.4662	107.147	-7.4489	-32.7142
																		PP-Selective	Design9	12	-61.7632	-21.1811	52.1377	-6.2784	-33.4265
																		PP-Selective	Design9	13	-63.8926	-19.0475	51.7418	-6.5689	-28.3609
